# Supplementary material for: Hybrid assembly of polymeric nanofiber network for robust and electronically conductive hydrogels
Source: Nat Commun. 2023 Feb 10;14:759. doi: 10.1038/s41467-023-36438-8 (PMC9918487; doi:10.1038/s41467-023-36438-8)
Supplement: Supplementary file 7 — Source data [file 41467_2023_36438_MOESM7_ESM.xlsx]

## Sheet: Fig. 2
Fig. 2a						Fig. 2b						Fig. 2c						Fig. 2d						Fig. 2e			Fig. 2f
2.5%ANF			5%ANF			1.6%ANF 10.4%PVA			2.8%ANF 9.2%PVA			3.1%ANF 15.5%PVA			1.9%ANF 9.5%PVA			3.1%ANF 15.5%PVA			1.9%ANF 9.5%PVA				Conductivity (S cm-1)	SD		Conductivity (S cm-1)	SD
PPy content (wt%)	Conductivity (S cm-1)	SD	PPy content (wt%)	Conductivity (S cm-1)	SD	PPy content (wt%)	Conductivity (S cm-1)	SD	PPy content (wt%)	Conductivity (S cm-1)	SD	PPy content (wt%)	Conductivity (S cm-1)	SD	PPy content (wt%)	Conductivity (S cm-1)	SD	PPy content (wt%)	Conductivity (S cm-1)	SD	PPy content (wt%)	Conductivity (S cm-1)	SD	PAm-PPy	0.073	0.011	PAm-P(EDOT-MeOH)	0.0052	0.0008
0.03236	0.00402	0.00284	0.18748	0.00189	0.00020126	0.1368	0.00448	0.00173	0.47091	0.00278	0.000268721	0.47391	0.007	0.00119	0.77624	0.00331	0.00032491	0.47391	0.007	0.00119	0.77624	0.00331	0.00032491	PVA-PPy	0.08	0.02	PVA-P(EDOT-MeOH)	0.0049	0.0006
0.4872	0.00729	0.00401	0.62826	0.00321	0.000272673	0.59634	0.00686	0.00142	0.59483	0.00385	0.00156	0.71768	0.00817	0.00131	1.45408	0.00378	0.00116	0.71768	0.00817	0.00131	1.45408	0.00378	0.00116	ANF-PPy	29	1.6	ANF-P(EDOT-MeOH)	3.3	0.1
0.93341	0.68701	0.00803	1.0844	0.00567	0.00168	1.28962	0.46296	0.07937	1.19874	0.0048	0.000941925	1.01693	0.1787	0.01477	2.4071	0.00917	0.000914894	1.01693	0.1787	0.01477	2.4071	0.00917	0.000914894	ANF-PVA-PPy	34.5	2
1.10461	0.91063	0.12923	1.5243	0.32148	0.05091	2.75364	0.57521	0.0216	1.61789	0.00656	0.00294	1.31871	0.26186	0.04497	3.12433	0.22587	0.02787	1.31871	0.26186	0.04497	3.12433	0.22587	0.02787	ANF-PVA-SDS/PPy	0.08	0.026	distinct data value	Conductivity (S cm-1)
2.5933	1.10549	0.58531	2.76219	0.35029	0.06745	3.01374	0.54466	0.05777	2.23999	0.2292	0.10215	1.7467	0.44092	0.02354	5.21623	0.50506	0.1312	1.7467	0.44092	0.02354	5.21623	0.50506	0.1312				PAm-P(EDOT-MeOH)	0.0043
3.48108	1.96035	0.44913	3.53049	0.59736	0.07116				3.20999	0.38963	0.06291							5.2143	1.46171	0.10508	8.63421	5.82086	3.13884	distinct data value	Conductivity (S cm-1)			0.0049
									3.59809	0.57471	0.08617							6.4843	2.76131	0.59168	10.5563	13.9938	5.43769	PAm-PPy	0.068			0.0063
																		7.39485	6.03206	0.6477	13.227	23.2385	9.60409		0.088			0.0052
																		10.5354	13.8582	2.29159	16.4924	36.3891	4.80513		0.062		PVA-P(EDOT-MeOH)	0.0046
																		12.732	18.8828	0.53593	19.7832	56.1356	12.259		0.075			0.0051
																		24.2934	63.6477	3.11833	21.6536	58.3166	11.077	PVA-PPy	0.077			0.0056
																		26.5225	79.8309	5.5501	25.8522	78.3197	3.76746		0.109			0.0042
																					26.5899	77.6533	4.77392		0.081		ANF-P(EDOT-MeOH)	3.2
																									0.055			3.3
																								ANF-PPy	31			3.2
																									27.5			3.4
																									27.9
																									29.6
																								ANF-PVA-PPy	33.7
																									35.3
																									32.2
																									36.9
																								ANF-PVA-SDS/PPy	0.046
																									0.11
																									0.082
																									0.079

## Sheet: Fig. 3
Fig. 3a								Fig. 3b										Fig. 3c					Fig. 3d
5%ANF with different PPy content								1.9ANF 9.5%PVA with different PPy content										1.9ANF 9.5%PVA with different PPy content					1.9ANF 9.5%PVA with different PPy content
0		0.1		0.2		0.3		0.05		0.1		0.15		0.2		0.25		PPy content (wt%)	Maximum elongation (%)	SD	Conductivity (S cm-1)	SD	0.05		0.1		0.15		0.2		0.25
Strain (%)	Stress (Mpa)	Strain (%)	Stress (Mpa)	Strain (%)	Stress (Mpa)	Strain (%)	Stress (Mpa)	Strain (%)	Stress (Mpa)	Strain (%)	Stress (Mpa)	Strain (%)	Stress (Mpa)	Strain (%)	Stress (Mpa)	Strain (%)	Stress (Mpa)	5	54.8411	3.8667	1.46171	0.06679	Strain (%)	ΔR/R0	Strain (%)	ΔR/R0	Strain (%)	ΔR/R0	Strain (%)	ΔR/R0	Strain (%)	ΔR/R0
0	0.01361	0	0.07816	0	-0.03165	0	-0.02261	0	0.01226	0	0.01309	0	0.02108	0	-0.0238	0	0.00631	10	23.9251	4.02314	13.6936	0.39268	0	-5.9279e-08	0	-2.76239e-08	0	-2.88597e-07	0	-2.87625e-08	0	4.44798e-08
0	0.01335	0	0.07751	0	-0.03336	0	-0.02304	0	0.0153	0	0.01951	0	0.02114	-3.38713e-05	-0.022	0	0.00495	15	32.646	2.60552	34.7912	0.99174	0.04907	1.31e-05	0.05224	1.71749e-06	0.0639	-1.66201e-05	0.05982	2.69941e-06	0.06628	6.03526e-06
0	0.01496	0	0.08179	0	-0.03196	0	-0.02052	0	0.01413	0.000535335	0.01813	0	0.02086	-3.38713e-05	-0.02441	0	0.01095	20	31.0235	1.57518	54.6091	3.7117	0.09813	2.61e-05	0.10448	6.25478e-06	0.1278	-4.35967e-05	0.11964	2.02e-05	0.13257	1.9e-05
0	0.0128	0	0.07512	0	-0.03184	0	-0.01898	0	0.01706	0.000535335	0.01552	0	0.0157	-0.000203228	-0.02182	0	0.00787	25	36.4484	6.20244	72.8909	2.85724	0.1472	4.46e-05	0.15671	1.3e-05	0.1917	-6.10522e-05	0.17946	2.71e-05	0.19886	2.89e-05
0	0.01342	0	0.08007	0.000376665	-0.03174	0.000366989	-0.01741	0.00112	0.01315	0.00168	0.01588	0.000600402	0.01908	-4.74198e-05	-0.02443	0.00172	0.00756	Distinct data value	Maximum elongation (%)		Conductivity (S cm-1)		0.19626	6.2e-05	0.20895	1.81e-05	0.2556	-8.5318e-05	0.23928	3.48e-05	0.26514	4.31e-05
0.0043	0.01652	0.00336	0.08204	0.00858	-0.02765	0.00826	0.00578	0.0161	0.02073	0.01628	0.02677	0.01521	0.03719	0.00188	-0.02308	0.01807	0.02361	0.05	53.5193		1.38759		0.24533	9.1e-05	0.26119	2.87e-05	0.31949	-0.000111898	0.29911	5.09e-05	0.33143	5.98e-05
0.01866	0.01923	0.01364	0.09081	0.01807	-0.02684	0.01731	0.02668	0.03627	0.02307	0.0336	0.03256	0.03067	0.05559	0.01522	0.00158	0.03609	0.04752		59.1951		1.51722		0.2944	0.0001136	0.31343	3.62e-05	0.38339	-0.000130874	0.35893	6.4e-05	0.39771	7.6e-05
0.03479	0.0178	0.0247	0.09825	0.02567	-0.02582	0.02462	0.04576	0.05288	0.0251	0.04806	0.04064	0.04411	0.06871	0.03255	0.01269	0.05492	0.07126		51.8083		1.48032		0.34346	0.0001425	0.36567	4.17e-05	0.44729	-0.000161223	0.41875	7.67e-05	0.46399	8.9e-05
0.04744	0.01803	0.03504	0.10395	0.035	-0.02039	0.03291	0.07035	0.06645	0.0223	0.06054	0.0455	0.05998	0.08855	0.0504	0.02914	0.07476	0.09547	0.1	20.6654		14.1236		0.39253	0.0001617	0.4179	4.52e-05	0.51119	-0.000178744	0.47857	8.61e-05	0.53028	9.72e-05
0.05955	0.01907	0.04514	0.11163	0.04508	-0.01691	0.04283	0.09699	0.08163	0.02611	0.0744	0.05541	0.07988	0.10678	0.06681	0.04614	0.09912	0.12223		28.4214		13.6032		0.44159	0.0001854	0.47014	4.57e-05	0.57509	-0.000216432	0.53839	0.0001018	0.59657	0.0001026
0.07098	0.02076	0.05498	0.11836	0.05513	-0.01341	0.05317	0.12647	0.09776	0.02939	0.08773	0.06609	0.09947	0.12557	0.08164	0.06541	0.12502	0.15439		22.6887		13.3541		0.49066	0.0002134	0.52238	4.84e-05	0.63899	-0.00022754	0.59821	0.0001193	0.66285	0.0001036
0.08288	0.02079	0.06535	0.12571	0.06674	-0.00877	0.06347	0.16144	0.11363	0.03004	0.10183	0.07354	0.12075	0.14573	0.09919	0.08438	0.15381	0.18957	0.15	32.6712		34.7912		0.53973	0.0002305	0.57462	4.86e-05	0.70289	-0.000250748	0.65803	0.000137	0.72913	0.0001036
0.09558	0.02313	0.0769	0.13161	0.07884	-0.00601	0.07499	0.19631	0.13109	0.03178	0.11734	0.07898	0.14186	0.16957	0.11746	0.10632	0.18405	0.22205		35.2388		35.783		0.58879	0.0002555	0.62686	4.59e-05	0.76679	-0.000288965	0.71785	0.0001596	0.79542	9.84e-05
0.10969	0.0266	0.08835	0.14144	0.09137	-0.00362	0.08609	0.23286	0.1498	0.03768	0.13473	0.0897	0.16345	0.19395	0.13616	0.12938	0.20033	0.23975		30.0279		33.7995		0.63786	0.000279	0.67909	4.51e-05	0.83069	-0.000306024	0.77767	0.000175	0.86171	9.5e-05
0.12414	0.02675	0.10153	0.15073	0.10381	0.000332816	0.09827	0.27319	0.16967	0.03974	0.15127	0.09469	0.18648	0.21966	0.15728	0.15211	0.22984	0.27745	0.2	29.2063		58.7047		0.68692	0.0002917	0.73133	4.77e-05	0.89459	-0.000314487	0.83749	0.0001802	0.92799	9.59e-05
0.13939	0.02695	0.11446	0.16127	0.11621	0.0035	0.11096	0.31623	0.18998	0.04152	0.16846	0.10229	0.19882	0.23471	0.17818	0.17611	0.24682	0.29627		31.9996		51.4675		0.73599	0.0003056	0.78357	4.8e-05	0.95849	-0.000344439	0.89731	0.0001796	0.99428	9.84e-05
0.15615	0.02838	0.12796	0.17171	0.1293	0.00887	0.12421	0.35955	0.21248	0.04309	0.18557	0.11156	0.22291	0.26069	0.20241	0.20062	0.27819	0.33504		31.8646		53.6551		0.78506	0.0003385	0.83581	4.38e-05	1.02238	-0.000376904	0.95714	0.0001794	1.06056	0.0001073
0.17417	0.03013	0.14259	0.18333	0.13656	0.01261	0.13099	0.38477	0.22462	0.04334	0.20338	0.12238	0.24833	0.28878	0.21469	0.21332	0.29416	0.35505	0.25	42.497		76.0177		0.83412	0.0003623	0.88805	4.74e-05	1.08628	-0.000408906	1.01696	0.0001825	1.12685	0.0001187
0.1836	0.02975	0.15065	0.18709	0.144	0.01612	0.13801	0.40917	0.23748	0.04625	0.21352	0.12696	0.26128	0.30315	0.22717	0.22643	0.31072	0.37461		30.1028		70.4158		0.88319	0.0003904	0.94028	4.63e-05	1.15018	-0.00044375	1.07678	0.0001852	1.19313	0.0001306
0.19339	0.02911	0.1593	0.19367	0.1514	0.01984	0.14507	0.43511	0.24961	0.04484	0.22333	0.13087	0.27477	0.31745	0.23988	0.23992	0.32711	0.39383		36.7455		72.2391		0.93225	0.0004133	0.99252	5.21e-05	1.21408	-0.000474694	1.1366	0.0001763	1.25942	0.0001401
0.20317	0.03208	0.168	0.19906	0.15853	0.02421	0.15238	0.46255	0.26173	0.04506	0.2432	0.14402	0.28916	0.32893	0.25298	0.2522	0.34291	0.41343						0.98132	0.0004283	1.04476	5.33e-05	1.27798	-0.000511258	1.19642	0.0001606	1.3257	0.0001475
0.2138	0.03225	0.17689	0.20358	0.17238	0.03204	0.15938	0.48848	0.28549	0.04783	0.2542	0.14788	0.30363	0.34326	0.26548	0.26519	0.37371	0.45341						1.03039	0.0004562	1.097	5.34e-05	1.34188	-0.000547954	1.25624	0.0001372	1.39199	0.000153
0.2243	0.03221	0.1854	0.21183	0.17995	0.0375	0.16687	0.51771	0.29843	0.04902	0.26578	0.15354	0.3185	0.35533	0.27892	0.28022	0.38985	0.47201						1.07945	0.0004782	1.14924	4.9e-05	1.40578	-0.000589676	1.31606	0.0001121	1.45827	0.000157
0.23527	0.03509	0.19401	0.21557	0.18749	0.04198	0.17455	0.54757	0.31143	0.05296	0.27732	0.15908	0.33278	0.36855	0.29277	0.29578	0.40665	0.49249						1.12852	0.0004956	1.20147	4.64e-05	1.46968	-0.000626636	1.37588	9.26e-05	1.52456	0.0001533
0.24619	0.03528	0.20261	0.22034	0.19598	0.04646	0.18205	0.57497	0.32461	0.05355	0.28864	0.16407	0.34628	0.38546	0.30736	0.31107	0.42366	0.51361						1.17758	0.0005139	1.25371	4.44e-05	1.53358	-0.00064634	1.4357	7.96e-05	1.59084	0.000146
0.25712	0.03614	0.21248	0.22843	0.20474	0.05078	0.18934	0.60595	0.33781	0.0576	0.30031	0.17045	0.36113	0.39707	0.3216	0.32742	0.44153	0.53351						1.22665	0.0005287	1.30595	3.99e-05	1.59748	-0.000665184	1.49553	7.34e-05	1.65713	0.000146
0.26864	0.03848	0.22226	0.23493	0.21344	0.05429	0.19693	0.63818	0.35196	0.06107	0.3131	0.17362	0.37586	0.41194	0.33472	0.34226	0.45985	0.55369						1.27572	0.0005573	1.35819	2.6e-05	1.66137	-0.000683896	1.55535	7.76e-05	1.72341	0.0001549
0.27941	0.03771	0.23264	0.24164	0.22204	0.05904	0.20494	0.66863	0.36595	0.06053	0.32578	0.17919	0.38994	0.42827	0.34805	0.35737	0.47954	0.57452						1.32478	0.0005856	1.41043	1.79e-05	1.72527	-0.000700359	1.61517	8.18e-05	1.7897	0.000168
0.29108	0.03904	0.24306	0.25078	0.23055	0.06459	0.21326	0.70157	0.38019	0.0642	0.3386	0.18542	0.40532	0.43903	0.36267	0.37497	0.49911	0.59798						1.37385	0.0006021	1.46266	7.99989e-06	1.78917	-0.000718674	1.67499	8.13e-05	1.85598	0.000181
0.303	0.04184	0.25367	0.25793	0.2395	0.0687	0.22185	0.73331	0.39465	0.06774	0.35217	0.18946	0.4208	0.45527	0.37825	0.3905	0.51934	0.62319						1.42291	0.0006337	1.5149	2.99724e-06	1.85307	-0.000746312	1.73481	7.55e-05	1.92226	0.0001947
0.3146	0.04046	0.2651	0.26627	0.24894	0.07461	0.2306	0.7648	0.40941	0.06685	0.36561	0.19628	0.43611	0.47084	0.39362	0.40662	0.54121	0.64844						1.47198	0.0006647	1.56714	-1.18e-05	1.91697	-0.000762115	1.79463	7.01e-05	1.98855	0.0002039
0.32604	0.04223	0.27665	0.27546	0.25826	0.0802	0.23945	0.80052	0.42395	0.06939	0.37907	0.20277	0.45156	0.48522	0.40921	0.42503	0.564	0.67282						1.52105	0.0007001	1.61938	-1.85e-05	1.98087	-0.000783736	1.85445	6.8e-05	2.05484	0.0002043
0.33725	0.04409	0.28817	0.28176	0.26729	0.08643	0.24834	0.83344	0.43898	0.07197	0.39306	0.20798	0.46734	0.50393	0.42508	0.44149	0.58758	0.69996						1.57011	0.0007429	1.67162	-2.03e-05	2.04477	-0.000798612	1.91427	6.13e-05	2.12112	0.0002008
0.34889	0.04194	0.29981	0.29007	0.27664	0.09375	0.25713	0.86841	0.45486	0.07094	0.40756	0.21506	0.48407	0.52	0.44207	0.45764	0.61076	0.72685						1.61918	0.0007696	1.72385	-2.02e-05	2.10867	-0.000815803	1.97409	5.1e-05	2.18741	0.0002015
0.36133	0.04457	0.31098	0.29887	0.28667	0.10198	0.26638	0.9072	0.47114	0.07254	0.42205	0.22101	0.5012	0.53307	0.45989	0.47624	0.63457	0.75394						1.66824	0.0008083	1.77609	-1.7e-05	2.17257	-0.000831275	2.03391	4.04e-05	2.25369	0.0002023
0.37354	0.04526	0.32325	0.30433	0.29656	0.11032	0.27604	0.94231	0.48708	0.07456	0.43568	0.22716	0.51796	0.55297	0.47803	0.49347	0.65961	0.78222						1.71731	0.0008404	1.82833	-2.11e-05	2.23646	-0.00084364	2.09374	3.73e-05	2.31997	0.0002038
0.38618	0.04459	0.33509	0.31205	0.30673	0.11944	0.28599	0.97867	0.50317	0.07442	0.44925	0.23568	0.5348	0.56645	0.4968	0.51217	0.68544	0.81134						1.76638	0.0008611	1.88057	-3.7e-05	2.30036	-0.000859178	2.15356	4.23e-05	2.38626	0.0001961
0.39961	0.04804	0.34727	0.31967	0.31785	0.12848	0.29577	1.01649	0.52057	0.07836	0.46305	0.24225	0.55273	0.58112	0.51583	0.53133	0.71107	0.83979						1.81544	0.0008857	1.93281	-4.56e-05	2.36426	-0.000874848	2.21338	5.12e-05	2.45255	0.000186
0.41275	0.04811	0.35887	0.325	0.32878	0.13818	0.30535	1.05375	0.53765	0.07905	0.47674	0.24846	0.57058	0.59959	0.53507	0.54735	0.73646	0.86854						1.86451	0.0009094	1.98504	-5.66e-05	2.42816	-0.000885096	2.2732	5.35e-05	2.51883	0.0001804
0.42573	0.04872	0.37015	0.33277	0.33968	0.14941	0.31469	1.09489	0.55421	0.07913	0.49076	0.25573	0.58814	0.61381	0.55415	0.5671	0.76268	0.89669						1.91357	0.0009376	2.03728	-6.05e-05	2.49206	-0.000902618	2.33302	4.97e-05	2.58512	0.000178
0.43901	0.05213	0.38153	0.33855	0.35066	0.16085	0.32458	1.13511	0.57127	0.08285	0.50503	0.26173	0.60666	0.62987	0.57234	0.5867	0.78766	0.92478						1.96264	0.0009747	2.08952	-6.37e-05	2.55596	-0.000906321	2.39284	4.69e-05	2.6514	0.0001776
0.45259	0.05193	0.39298	0.34498	0.36167	0.17222	0.33428	1.17341	0.58876	0.08426	0.5195	0.26821	0.62518	0.64891	0.59048	0.60532	0.81387	0.95405						2.01171	0.00102	2.14176	-7.23e-05	2.61986	-0.000894221	2.45266	4.16e-05	2.71768	0.0001745
0.4672	0.05304	0.40463	0.3538	0.37307	0.18408	0.34455	1.21572	0.60708	0.08632	0.5344	0.27523	0.64459	0.66264	0.61055	0.62638	0.83996	0.98116						2.06077	0.00104	2.194	-8.08e-05	2.68376	-0.000879609	2.51248	3.22e-05	2.78397	0.0001735
0.48279	0.05563	0.41711	0.36183	0.38453	0.19698	0.3547	1.25729	0.62591	0.09064	0.5495	0.28156	0.66483	0.67856	0.63068	0.64607	0.86444	1.00731						2.10984	0.00106	2.24623	-9.44e-05	2.74766	-0.00085164	2.5723	2.09e-05	2.85026	0.0001693
0.49889	0.05456	0.42951	0.36943	0.39675	0.20993	0.3651	1.29833	0.64479	0.09349	0.56553	0.28761	0.68467	0.69752	0.65023	0.66532	0.88868	1.03362						2.1589	0.00109	2.29847	-0.0001076	2.81156	-0.000821027	2.63212	1.6e-05	2.91654	0.0001673
0.51525	0.05749	0.44196	0.37914	0.4094	0.22384	0.37598	1.34218	0.66451	0.09545	0.58217	0.29579	0.70472	0.71134	0.67054	0.68629	0.91318	1.061						2.20797	0.00113	2.35071	-0.0001225	2.87546	-0.000803042	2.69195	1.49e-05	2.98283	0.0001676
0.53223	0.05981	0.45477	0.38601	0.42193	0.23892	0.38746	1.3853	0.68449	0.09931	0.59985	0.3022	0.72591	0.72847	0.69244	0.70504	0.93805	1.08535						2.25704	0.00116	2.40295	-0.0001294	2.93935	-0.000787306	2.75177	1.97e-05	3.04911	0.0001669
0.54872	0.05799	0.46706	0.3955	0.43401	0.25542	0.39917	1.42927	0.70397	0.10077	0.61831	0.30766	0.74591	0.74726	0.715	0.72517	0.96259	1.11092						2.3061	0.0012	2.45519	-0.0001339	3.00325	-0.000753453	2.81159	2.33e-05	3.11539	0.000162
0.56464	0.06109	0.47962	0.40484	0.44585	0.27239	0.41012	1.475	0.72362	0.10454	0.6365	0.31606	0.76662	0.76337	0.73661	0.7459	0.986	1.1364						2.35517	0.00123	2.50742	-0.0001455	3.06715	-0.000706045	2.87141	1.88e-05	3.18168	0.000158
0.58055	0.06127	0.49247	0.41269	0.45807	0.28762	0.42161	1.51869	0.74349	0.1091	0.65477	0.32134	0.78667	0.78146	0.75776	0.76438	1.00905	1.15984						2.40423	0.00126	2.55966	-0.0001357	3.13105	-0.000652291	2.93123	1.67e-05	3.24797	0.0001586
0.59611	0.06003	0.50494	0.42346	0.46994	0.30517	0.43324	1.56559	0.76345	0.11061	0.67252	0.32821	0.80613	0.80109	0.77789	0.78352	1.03201	1.18585						2.4533	0.0013	2.6119	-0.0001261	3.19495	-0.000593312	2.99105	1.67e-05	3.31425	0.000157
0.61142	0.06203	0.51722	0.43113	0.48169	0.3235	0.44504	1.61347	0.7837	0.11283	0.69093	0.33801	0.82662	0.81462	0.79797	0.80201	1.0559	1.21103						2.50237	0.00133	2.66414	-0.0001157	3.25885	-0.000514762	3.05087	1.32e-05	3.38054	0.000151
0.62586	0.06154	0.52949	0.43753	0.49319	0.34138	0.45671	1.65899	0.80466	0.11447	0.70895	0.34396	0.84868	0.83411	0.81746	0.81824	1.0801	1.23516						2.55143	0.00134	2.71638	-8.59e-05	3.32275	-0.000427287	3.11069	1.03e-05	3.44682	0.0001502
0.65422	0.06526	0.54267	0.44687	0.50428	0.36011	0.46891	1.70652	0.82556	0.11545	0.72643	0.35171	0.87029	0.85229	0.83618	0.83536	1.1044	1.26347						2.6005	0.00137	2.76861	-2.59e-05	3.38665	-0.00034801	3.17051	1.26e-05	3.5131	0.0001498
0.68166	0.06514	0.55605	0.45413	0.51517	0.37861	0.48136	1.75345	0.8469	0.11765	0.74357	0.36096	0.89275	0.86525	0.85546	0.85373	1.1287	1.28838						2.64956	0.0014	2.82085	5.58e-05	3.45055	-0.00024731	3.23033	1.28e-05	3.57939	0.0001423
0.70949	0.06636	0.56925	0.46155	0.52607	0.39725	0.49363	1.80068	0.86868	0.11986	0.75993	0.363	0.91563	0.88373	0.87462	0.86928	1.15475	1.31265						2.69863	0.00144	2.87309	0.0001404	3.51444	-0.000159305	3.29015	1.62e-05	3.64568	0.0001311
0.73634	0.07098	0.58251	0.47079	0.53737	0.41704	0.5059	1.84846	0.88958	0.12113	0.77652	0.37302	0.96036	0.91576	0.89374	0.88586	1.18122	1.34129						2.7477	0.00151	2.92533	0.0002417	3.57834	-4.29355e-05	3.34998	1.77e-05	3.71196	0.0001181
0.7625	0.07407	0.59558	0.47557	0.54882	0.43571	0.51807	1.89413	0.93037	0.12679	0.79212	0.38095	1.0032	0.94821	0.91219	0.90274	1.20743	1.36797						2.79676	0.00159	2.97757	0.0003717	3.64224	7.33021e-05	3.4098	1.15e-05	3.77825	0.0001077
0.78999	0.07457	0.60859	0.48326	0.55977	0.45401	0.52998	1.93914	0.96728	0.13192	0.80697	0.38245	1.04452	0.97875	0.93179	0.91851	1.23395	1.39445						2.84583	0.0017	3.0298	0.0005316	3.70614	0.000210698	3.46962	1.44025e-06	3.84453	0.0001018
0.82014	0.07791	0.62176	0.49159	0.5705	0.4733	0.54102	1.9845	1.0056	0.13776	0.82227	0.39514	1.08371	1.00397	0.95202	0.93547	1.25984	1.42246						2.89489	0.00182	3.08204	0.0006937	3.77004	0.000350408	3.52944	-3.28158e-06	3.91081	9.37e-05
0.85121	0.08055	0.63427	0.49593	0.58165	0.49176	0.55142	2.02694	1.04518	0.14305	0.83768	0.40032	1.12275	1.03496	0.97194	0.9523	1.28571	1.44805						2.94396	0.00197	3.13428	0.0008597	3.83394	0.000501226	3.58926	1.65011e-06	3.9771	8.84e-05
0.88164	0.07994	0.64662	0.50486	0.59229	0.51027	0.56198	2.06958	1.08258	0.14945	0.85263	0.40317	1.16474	1.06678	0.99118	0.96706	1.31159	1.47509						2.99303	0.00212	3.18652	0.00104	3.89784	0.00067664	3.64908	-9.73128e-07	4.04338	8.22e-05
0.9111	0.08087	0.65894	0.51311	0.6034	0.52905	0.57209	2.11265	1.11987	0.15152	0.86763	0.41354	1.20574	1.09501	1.00991	0.98567	1.33877	1.50152						3.04209	0.0023	3.23876	0.00124	3.96174	0.000846897	3.7089	3.32898e-06	4.10967	7.47e-05
0.93891	0.085	0.67059	0.5186	0.61445	0.54751	0.58248	2.15264	1.15775	0.15446	0.88137	0.41518	1.24378	1.11995	1.02911	1.00335	1.36527	1.52451						3.09116	0.00249	3.29099	0.00146	4.02564	0.00101	3.76872	4.46e-05	4.17596	6.37e-05
0.9689	0.08617	0.68233	0.52687	0.62553	0.56716	0.59269	2.19446	1.19562	0.15979	0.89595	0.42072	1.28352	1.15097	1.04859	1.01847	1.39011	1.55151						3.14022	0.00267	3.34323	0.00166	4.08954	0.0012	3.82854	9.99e-05	4.24224	5.48e-05
0.99914	0.08736	0.69418	0.5346	0.63653	0.58595	0.60369	2.23489	1.2335	0.16372	0.91075	0.43056	1.32366	1.17537	1.06783	1.03664	1.41578	1.57737						3.18929	0.00292	3.39547	0.00186	4.15344	0.00137	3.88836	0.0001453	4.30853	5.02e-05
1.02973	0.09051	0.70625	0.5413	0.64729	0.6045	0.61449	2.27376	1.2724	0.16508	0.92619	0.42846	1.36386	1.19346	1.088	1.05268	1.44055	1.60144						3.23836	0.00315	3.44771	0.00208	4.21733	0.00158	3.94819	0.0001938	4.37481	5.46e-05
1.06013	0.09437	0.71937	0.55156	0.65783	0.62414	0.62524	2.31454	1.31064	0.17169	0.94203	0.43674	1.40354	1.21845	1.13004	1.08593	1.46546	1.62569						3.28742	0.00339	3.49995	0.00232	4.28123	0.00177	4.00801	0.0002453	4.44109	6.11e-05
1.08915	0.09455	0.733	0.55874	0.66897	0.64466	0.63625	2.35404	1.34832	0.1767	0.95838	0.44659	1.44102	1.24202	1.16958	1.11624	1.49205	1.64999						3.33649	0.00366	3.55218	0.00256	4.34513	0.00197	4.06783	0.0003969	4.50738	7e-05
1.12015	0.09431	0.74685	0.5655	0.67993	0.66444	0.64739	2.39252	1.38387	0.17889	0.97481	0.44688	1.47845	1.26112	1.21068	1.14814	1.51854	1.67501						3.38555	0.00394	3.60442	0.00279	4.40903	0.00218	4.12765	0.0005392	4.57367	8.08e-05
1.15202	0.09669	0.77566	0.58328	0.69049	0.68479	0.65774	2.43428	1.41916	0.18392	0.99112	0.45701	1.51618	1.28449	1.25258	1.18264	1.54382	1.69971						3.43462	0.00423	3.65666	0.00302	4.47293	0.00238	4.18747	0.0006396	4.63995	9.79e-05
1.18356	0.09939	0.80479	0.59906	0.70156	0.70492	0.6684	2.47387	1.45439	0.18961	1.00721	0.46343	1.55354	1.31096	1.29619	1.21608	1.56884	1.72276						3.48369	0.00454	3.7089	0.00328	4.53683	0.00262	4.24729	0.0007454	4.70624	0.0001141
1.21385	0.09857	0.83408	0.61192	0.71237	0.72588	0.67907	2.51378	1.4925	0.19144	1.02353	0.46606	1.59308	1.33588	1.34039	1.24849	1.59428	1.74898						3.53275	0.00483	3.76114	0.00355	4.60073	0.00283	4.30711	0.0008954	4.77252	0.0001314
1.24248	0.10032	0.86409	0.62484	0.72365	0.74641	0.68967	2.55595	1.53356	0.19532	1.04007	0.47879	1.63628	1.35977	1.38521	1.28409	1.64821	1.79924						3.58182	0.00513	3.81337	0.00381	4.66463	0.00304	4.36693	0.00103	4.8388	0.0001435
1.27126	0.10478	0.89161	0.64121	0.73458	0.76659	0.70058	2.59457	1.57577	0.19893	1.05695	0.48216	1.67943	1.38421	1.42837	1.31874	1.70264	1.85055						3.63088	0.00545	3.86561	0.00407	4.72853	0.00326	4.42675	0.00114	4.90509	0.0001488
1.29852	0.10586	0.91758	0.65425	0.74457	0.78697	0.71159	2.63526	1.61868	0.20355	1.07382	0.48901	1.72447	1.41005	1.4693	1.34724	1.76074	1.90074						3.67995	0.00579	3.91785	0.00432	4.79242	0.00349	4.48658	0.00128	4.97138	0.0001499
1.32595	0.10416	0.94124	0.66712	0.75492	0.80896	0.72247	2.67782	1.66203	0.20758	1.0905	0.50146	1.7719	1.4328	1.51038	1.37572	1.81718	1.94866						3.72902	0.00613	3.97009	0.00459	4.85632	0.00375	4.5464	0.00145	5.03766	0.0001541
1.35536	0.10607	0.96417	0.68172	0.76539	0.8286	0.73359	2.71644	1.70522	0.21307	1.10688	0.50253	1.81741	1.45088	1.55008	1.40502	1.87105	1.99498						3.77808	0.00646	4.02233	0.00489	4.92022	0.00398	4.60622	0.00162	5.10395	0.0001649
1.38308	0.10849	0.98782	0.69757	0.77634	0.84818	0.74491	2.75774	1.74648	0.21648	1.12223	0.50945	1.86002	1.47623	1.59035	1.43024	1.92353	2.0399						3.82715	0.00679	4.07456	0.00517	4.98412	0.00421	4.66604	0.00174	5.17023	0.0001718
1.41003	0.10805	1.01327	0.70604	0.78805	0.87016	0.75567	2.79962	1.78361	0.22159	1.1367	0.51635	1.89863	1.49718	1.63134	1.45596	1.97201	2.07866						3.87621	0.00712	4.1268	0.00546	5.04802	0.00446	4.72586	0.00184	5.23651	0.0001879
1.43813	0.10832	1.03969	0.71618	0.80042	0.8908	0.76677	2.8374	1.81971	0.22447	1.15133	0.51692	1.93677	1.51461	1.6711	1.48607	2.02099	2.11882						3.92528	0.00747	4.17904	0.00576	5.11192	0.00472	4.78568	0.00198	5.3028	0.0002068
1.46791	0.11202	1.06572	0.73002	0.81233	0.91262	0.77789	2.87687	1.85585	0.22956	1.16624	0.52332	1.97574	1.5343	1.70958	1.5135	2.06935	2.15935						3.97435	0.00782	4.23128	0.00605	5.17582	0.00499	4.8455	0.00215	5.36909	0.0002244
1.49845	0.11453	1.09235	0.74165	0.82436	0.93547	0.78816	2.91474	1.89168	0.23202	1.18127	0.5272	2.01348	1.55485	1.74787	1.53997	2.1183	2.19681						4.02341	0.00818	4.28352	0.00638	5.23972	0.00524	4.90532	0.0023	5.43537	0.0002379
1.52772	0.11542	1.11903	0.75167	0.83617	0.95695	0.79774	2.95028	1.92901	0.23813	1.19635	0.52969	2.05205	1.56645	1.78754	1.57047	2.16482	2.23616						4.07248	0.00851	4.33575	0.00667	5.30362	0.00548	4.96514	0.00247	5.50166	0.0002466
1.55663	0.11781	1.14551	0.76622	0.84811	0.98058	0.80733	2.99006	1.96786	0.24405	1.2119	0.53797	2.09289	1.5855	1.82824	1.59724	2.21352	2.27785						4.12154	0.0089	4.38799	0.00696	5.36752	0.00574	5.02496	0.00263	5.56794	0.0002546
1.58736	0.12153	1.17138	0.78131	0.86074	1.0045	0.8174	3.02649	2.00584	0.24915	1.22734	0.54155	2.13278	1.6045	1.86839	1.61893	2.26393	2.31768						4.17061	0.00925	4.44023	0.00727	5.43142	0.00601	5.08479	0.00275	5.63422	0.0002589
1.61949	0.12195	1.19538	0.79231	0.87388	1.02599	0.8276	3.0629	2.04384	0.25217	1.24373	0.54529	2.1742	1.6193	1.90598	1.64437	2.31893	2.35549						4.21968	0.0096	4.49247	0.00756	5.49531	0.00627	5.14461	0.00286	5.70051	0.0002642
1.65285	0.12066	1.21933	0.80344	0.8869	1.05045	0.83844	3.10375	2.08235	0.2584	1.2786	0.55683	2.21474	1.63426	1.94334	1.66868	2.3718	2.39582						4.26874	0.00995	4.54471	0.00789	5.55921	0.00651	5.20443	0.00304	5.7668	0.0002747
1.68466	0.12218	1.24375	0.81597	0.89956	1.07424	0.84934	3.14319	2.12184	0.26095	1.3135	0.57251	2.2562	1.65742	1.98066	1.69138	2.42414	2.43103						4.31781	0.01028	4.59694	0.00819	5.62311	0.00676	5.26425	0.00312	5.83308	0.0003166
1.71451	0.12336	1.26903	0.82723	0.91189	1.09651	0.86111	3.18228	2.16036	0.26253	1.34985	0.58609	2.29542	1.67549	2.02109	1.71857	2.47587	2.46901						4.36687	0.01067	4.64918	0.00848	5.68701	0.00702	5.32407	0.00323	5.89937	0.000406
1.74378	0.12326	1.29717	0.8369	0.92414	1.12006	0.87302	3.22344	2.19619	0.26604	1.38517	0.59698	2.33407	1.68715	2.0643	1.74931	2.52705	2.50547						4.41594	0.01105	4.70142	0.00879	5.75091	0.00732	5.38389	0.00339	5.96565	0.0005278
1.77252	0.12448	1.32666	0.84983	0.93556	1.14157	0.88509	3.26477	2.23079	0.27132	1.41911	0.60753	2.37032	1.70517	2.10869	1.7784	2.57849	2.54131						4.46501	0.01139	4.75366	0.0091	5.81481	0.00758	5.44371	0.00353	6.03193	0.0006163
1.80186	0.12939	1.35669	0.86479	0.94708	1.16243	0.89736	3.30908	2.26611	0.27254	1.45119	0.61978	2.40763	1.72553	2.15439	1.80727	2.6357	2.57781						4.51407	0.01172	4.8059	0.00943	5.87871	0.00783	5.50353	0.00374	6.09822	0.0007086
1.8319	0.13003	1.38646	0.87621	0.95852	1.18485	0.91012	3.35347	2.30391	0.27625	1.48309	0.62762	2.44678	1.73775	2.20017	1.83575	2.69289	2.61823						4.56314	0.01207	4.85813	0.00972	5.94261	0.0081	5.56335	0.0039	6.16451	0.0008509
1.85962	0.13059	1.41454	0.88962	0.96913	1.20391	0.92255	3.39584	2.34633	0.28218	1.51266	0.63625	2.48968	1.75067	2.24557	1.86145	2.74444	2.65472						4.6122	0.01245	4.91037	0.01002	6.00651	0.00836	5.62317	0.00407	6.23079	0.0008981
1.88721	0.13208	1.44104	0.90376	0.97941	1.22413	0.93526	3.44015	2.39138	0.28507	1.54194	0.64588	2.53582	1.77342	2.28819	1.88408	2.796	2.69042						4.66127	0.01278	4.96261	0.01033	6.07041	0.00869	5.683	0.00424	6.29708	0.0009639
1.91561	0.13398	1.46556	0.913	0.98996	1.24454	0.94766	3.48335	2.43472	0.28701	1.5708	0.6586	2.58153	1.79307	2.32747	1.90812	2.84938	2.72609						4.71034	0.0131	5.01485	0.01065	6.1343	0.00897	5.74282	0.00438	6.36336	0.00105
1.94509	0.13284	1.48992	0.92137	1.00051	1.26358	0.96046	3.52405	2.47762	0.2936	1.60119	0.66777	2.62643	1.80801	2.36585	1.93162	2.90387	2.76249						4.7594	0.01345	5.06709	0.01097	6.1982	0.00927	5.80264	0.00458	6.42964	0.00116
1.97444	0.13454	1.51296	0.93243	1.01092	1.28367	0.97286	3.56437	2.51852	0.29675	1.63236	0.67802	2.67097	1.82603	2.40411	1.95354	2.9571	2.79278						4.80847	0.01381	5.11932	0.01128	6.2621	0.00958	5.86246	0.00472	6.49593	0.00125
2.00358	0.13745	1.53587	0.94254	1.02147	1.30372	0.98452	3.6039	2.5592	0.29808	1.66645	0.6883	2.71261	1.84554	2.44351	1.97572	3.0071	2.82359						4.85753	0.01419	5.17156	0.01158	6.326	0.00988	5.92228	0.00487	6.56222	0.0014
2.03173	0.13954	1.56007	0.95094	1.03274	1.32276	0.9959	3.64344	2.59758	0.30305	1.70054	0.6992	2.75274	1.8578	2.4826	1.99885	3.05559	2.85602						4.9066	0.01455	5.2238	0.01189	6.3899	0.01022	5.9821	0.00505	6.6285	0.00153
2.05923	0.14084	1.58665	0.96165	1.04436	1.34399	1.00682	3.68001	2.63276	0.30744	1.73298	0.70622	2.79071	1.86816	2.52155	2.01995	3.10436	2.88843						4.95567	0.01487	5.27604	0.01223	6.4538	0.01051	6.04192	0.00523	6.69479	0.00168
2.08708	0.14331	1.61361	0.97375	1.05574	1.36389	1.01753	3.71438	2.6673	0.30876	1.76501	0.7156	2.82626	1.88104	2.56273	2.04068	3.15499	2.91516						5.00473	0.01523	5.32828	0.01254	6.5177	0.01079	6.10174	0.00542	6.76107	0.00183
2.11641	0.14495	1.64116	0.98536	1.06673	1.38398	1.02806	3.74957	2.70159	0.31439	1.79605	0.72585	2.86208	1.89574	2.60282	2.06293	3.2064	2.94408						5.0538	0.01559	5.38051	0.01285	6.5816	0.01108	6.16156	0.00558	6.82735	0.00199
2.14594	0.14457	1.66818	0.99416	1.07809	1.40555	1.0376	3.78384	2.73933	0.32023	1.82765	0.73749	2.90073	1.90722	2.64453	2.08323	3.25484	2.97236						5.10286	0.01597	5.43275	0.01316	6.6455	0.01142	6.22138	0.00571	6.89364	0.00217
2.1767	0.14482	1.69464	1.00463	1.08954	1.42509	1.04756	3.81663	2.77813	0.32249	1.86024	0.74447	2.94182	1.9237	2.68557	2.10106	3.30121	2.99899						5.15193	0.01629	5.48499	0.01348	6.70939	0.01177	6.2812	0.00589	6.95993	0.00232
2.20751	0.14794	1.71941	1.01642	1.10095	1.44608	1.05727	3.84947	2.81694	0.32515	1.89302	0.7559	2.98333	1.94167	2.72532	2.12123	3.35017	3.02515						5.201	0.0166	5.53723	0.01382	6.77329	0.01208	6.34103	0.00607	7.02621	0.00243
2.24057	0.14947	1.74442	1.0236	1.11225	1.46752	1.06703	3.88244	2.85603	0.32902	1.9253	0.76755	3.02487	1.95926	2.76435	2.14212	3.40168	3.05414						5.25006	0.01693	5.58947	0.01413	6.83719	0.01237	6.40085	0.00622	7.0925	0.00254
2.27377	0.15072	1.77036	1.03308	1.12335	1.48756	1.07709	3.9161	2.89635	0.33063	1.95811	0.77522	3.06612	1.97527	2.80026	2.16192	3.45592	3.08299						5.29913	0.01729	5.6417	0.01445	6.90109	0.01268	6.46067	0.00638	7.15878	0.00258
2.30731	0.15414	1.79572	1.04464	1.13504	1.50896	1.08755	3.95036	2.93587	0.33243	1.99431	0.78206	3.10722	1.98986	2.83709	2.18419	3.50811	3.11145						5.34819	0.01765	5.69394	0.01476	6.96499	0.01299	6.52049	0.00657	7.22506	0.00265
2.33681	0.15823	1.82226	1.05535	1.14578	1.52903	1.0986	3.98372	2.97462	0.33622	2.02979	0.79307	3.14752	2.00127	2.87704	2.20983	3.55866	3.14217						5.39726	0.01798	5.74618	0.01507	7.02889	0.01328	6.58031	0.00676	7.29135	0.00278
2.36391	0.15724	1.84882	1.0676	1.157	1.54851	1.10957	4.01962	3.00972	0.34043	2.06406	0.79947	3.18579	2.01262	2.92157	2.23289	3.61213	3.17316						5.44633	0.01833	5.79842	0.01541	7.09279	0.01356	6.64013	0.007	7.35764	0.00291
2.39125	0.15866	1.87739	1.08036	1.16839	1.56865	1.12067	4.05484	3.04453	0.34345	2.09752	0.80619	3.22309	2.02407	2.96725	2.25632	3.6683	3.20217						5.49539	0.01866	5.85066	0.01571	7.15669	0.01383	6.69995	0.00722	7.42392	0.00306
2.42001	0.16083	1.9067	1.09132	1.17959	1.5876	1.13163	4.08971	3.08073	0.34809	2.12855	0.81747	3.26131	2.03474	3.01336	2.28023	3.72704	3.23222						5.54446	0.01902	5.90289	0.01602	7.22059	0.01412	6.75977	0.00739	7.4902	0.0032
2.44784	0.16046	1.93482	1.10301	1.19005	1.60616	1.14278	4.12536	3.11951	0.35109	2.15837	0.82885	3.30142	2.05122	3.05835	2.3035	3.78403	3.26227						5.59352	0.01936	5.95513	0.01634	7.28449	0.01447	6.81959	0.00759	7.55649	0.00336
2.47616	0.15912	1.96209	1.11288	1.19968	1.627	1.15408	4.16172	3.16223	0.35504	2.18864	0.83801	3.34526	2.06979	3.10293	2.32467	3.83685	3.28846						5.64259	0.01972	6.00737	0.01665	7.34839	0.01477	6.87941	0.00784	7.62277	0.00351
2.50417	0.16308	1.98793	1.121	1.20971	1.64514	1.16541	4.19787	3.20628	0.35708	2.21876	0.84834	3.39103	2.08721	3.14433	2.34593	3.8856	3.31308						5.69166	0.02004	6.05961	0.01699	7.41228	0.01509	6.93924	0.00808	7.68906	0.00369
2.53383	0.16461	2.01283	1.13211	1.22025	1.66405	1.17661	4.23352	3.24937	0.35969	2.24879	0.85772	3.43626	2.10195	3.18505	2.36524	3.93527	3.34103						5.74072	0.02035	6.11185	0.01728	7.47618	0.01541	6.99906	0.00827	7.75535	0.00385
2.5632	0.16529	2.03701	1.14038	1.23081	1.68368	1.18735	4.26796	3.29079	0.36125	2.27874	0.86616	3.48123	2.11909	3.22283	2.3839	3.98744	3.36747						5.78979	0.02073	6.16408	0.0176	7.54008	0.01573	7.05888	0.00849	7.82163	0.004
2.59286	0.1675	2.06226	1.14972	1.24174	1.70192	1.19857	4.3029	3.33128	0.36583	2.30938	0.87112	3.52415	2.13329	3.2581	2.40139	4.04032	3.39114						5.83885	0.02107	6.21632	0.01792	7.60398	0.01609	7.1187	0.00874	7.88791	0.00415
2.62243	0.17042	2.08587	1.16081	1.25254	1.72206	1.20937	4.33723	3.37054	0.36739	2.34174	0.87827	3.56433	2.14182	3.29467	2.41829	4.08966	3.41773						5.88792	0.0214	6.26856	0.01825	7.66788	0.01643	7.17852	0.00898	7.9542	0.00432
2.6511	0.16978	2.11009	1.17181	1.26427	1.74365	1.22072	4.37017	3.40772	0.37085	2.37546	0.88652	3.60468	2.15051	3.33318	2.43478	4.13903	3.44192						5.93699	0.02175	6.3208	0.0186	7.73178	0.01676	7.23834	0.00925	8.02049	0.00449
2.6778	0.17085	2.13538	1.18093	1.27615	1.7636	1.23114	4.40342	3.44316	0.37621	2.4077	0.89545	3.64082	2.16137	3.37451	2.45397	4.18994	3.46408						5.98605	0.02208	6.37304	0.01891	7.79568	0.01709	7.29816	0.00945	8.08677	0.00464
2.7043	0.17238	2.16259	1.19199	1.28856	1.786	1.24139	4.43595	3.47741	0.38053	2.43974	0.90347	3.6757	2.17301	3.41702	2.47366	4.24066	3.48419						6.03512	0.02244	6.42527	0.01923	7.85958	0.01741	7.35798	0.00965	8.15306	0.00479
2.73352	0.17405	2.18983	1.20091	1.30116	1.80869	1.25122	4.46883	3.51203	0.383	2.47121	0.91481	3.7129	2.18183	3.45822	2.49395	4.29207	3.50894						6.08418	0.0228	6.47751	0.01955	7.92348	0.0178	7.4178	0.00987	8.21934	0.00495
2.76417	0.17378	2.21656	1.21069	1.3138	1.83001	1.26146	4.50087	3.54771	0.38492	2.50525	0.92595	3.75101	2.19436	3.49934	2.5141	4.34455	3.52995						6.13325	0.02315	6.52975	0.01989	7.98738	0.01813	7.47762	0.01008	8.28562	0.00513
2.79525	0.17714	2.24247	1.21902	1.32669	1.85264	1.27153	4.53289	3.58596	0.38852	2.54006	0.93589	3.79112	2.20907	3.54089	2.53445	4.39246	3.55113						6.18232	0.02348	6.58199	0.02022	8.05127	0.01847	7.53745	0.0103	8.35191	0.00532
2.82781	0.17891	2.26745	1.22949	1.33911	1.8746	1.28184	4.56582	3.62749	0.39131	2.57575	0.942	3.83389	2.22494	3.58047	2.55338	4.43979	3.57135						6.23138	0.0238	6.63423	0.02054	8.11517	0.01882	7.59727	0.0105	8.4182	0.00549
2.86031	0.17941	2.29436	1.23978	1.35165	1.89585	1.29252	4.60041	3.66717	0.39287	2.60788	0.95214	3.87636	2.2339	3.61818	2.57074	4.48545	3.59621						6.28045	0.02416	6.68646	0.02085	8.17907	0.01916	7.65709	0.01073	8.48448	0.00567
2.89397	0.1804	2.32146	1.24974	1.36451	1.91757	1.30362	4.6349	3.70663	0.39391	2.64016	0.96189	3.91778	2.24709	3.65609	2.58719	4.53361	3.61737						6.32951	0.0245	6.7387	0.02118	8.24297	0.01954	7.71691	0.01096	8.55077	0.00584
2.92661	0.18378	2.34803	1.25816	1.37739	1.93811	1.31437	4.66882	3.74538	0.40182	2.67358	0.96854	3.95865	2.26265	3.69553	2.60706	4.58634	3.63851						6.37858	0.02483	6.79094	0.02154	8.30687	0.01987	7.77673	0.01118	8.61705	0.00604
2.95682	0.183	2.37459	1.27001	1.38972	1.95813	1.32564	4.70327	3.78364	0.40464	2.70795	0.97694	3.998	2.27555	3.73545	2.62523	4.64068	3.66592						6.42765	0.02518	6.84318	0.02186	8.37077	0.02022	7.83655	0.01146	8.68333	0.00625
2.9827	0.18384	2.4013	1.27858	1.40151	1.9786	1.33801	4.73842	3.82129	0.4063	2.7416	0.98971	4.03743	2.28718	3.77872	2.64544	4.69942	3.69308						6.47671	0.02552	6.89542	0.02218	8.43467	0.02058	7.89637	0.01167	8.74962	0.00642
3.00778	0.18524	2.42974	1.28734	1.41302	1.99744	1.3501	4.77541	3.86129	0.40879	2.77374	0.99721	4.07922	2.30581	3.82596	2.66714	4.75838	3.71805						6.52578	0.02591	6.94765	0.02249	8.49857	0.02093	7.95619	0.01199	8.81591	0.00661
3.03436	0.18507	2.45769	1.29607	1.42399	2.01596	1.3626	4.81203	3.90087	0.41358	2.80353	1.00453	4.11963	2.31983	3.87166	2.69027	4.81678	3.74286						6.57484	0.02621	6.99989	0.02282	8.56247	0.0213	8.01601	0.0123	8.88219	0.00678
3.06314	0.18582	2.48563	1.30556	1.4345	2.03356	1.37473	4.8484	3.9406	0.41294	2.83396	1.01148	4.16044	2.33103	3.91689	2.70923	4.87383	3.76909						6.62391	0.02653	7.05213	0.02317	8.62636	0.02163	8.07583	0.0126	8.94848	0.00698
3.09178	0.19019	2.51132	1.31233	1.44469	2.05094	1.38725	4.88502	3.9804	0.41664	2.86455	1.01868	4.20302	2.34472	3.95934	2.7295	4.92702	3.79039						6.67298	0.02683	7.10437	0.02349	8.69026	0.02195	8.13566	0.01287	9.01476	0.00717
3.12138	0.19174	2.53629	1.32113	1.45484	2.06865	1.4001	4.92109	4.02332	0.41829	2.8968	1.02139	4.24678	2.35898	3.99986	2.7465	4.97564	3.81169						6.72204	0.02717	7.15661	0.02382	8.75416	0.02229	8.19548	0.01311	9.08104	0.00734
3.15205	0.19253	2.56166	1.33075	1.46485	2.08608	1.41246	4.95472	4.06513	0.42321	2.92825	1.02697	4.29177	2.36655	4.03925	2.76011	5.02247	3.82948						6.77111	0.02757	7.20884	0.02414	8.81806	0.02266	8.2553	0.01335	9.14733	0.00752
3.18136	0.19557	2.58646	1.34056	1.47467	2.10399	1.42439	4.98837	4.10635	0.42685	2.9591	1.03323	4.33559	2.37981	4.07613	2.77253	5.07047	3.84735						6.82017	0.02792	7.26108	0.02448	8.88196	0.02301	8.31512	0.01365	9.21362	0.00769
3.21166	0.19653	2.61091	1.34828	1.48494	2.12297	1.43613	5.02216	4.14569	0.43005	2.98912	1.04157	4.37764	2.39411	4.11182	2.78788	5.11956	3.86771						6.86924	0.02826	7.31332	0.02485	8.94586	0.02333	8.37494	0.01397	9.2799	0.00789
3.24183	0.19408	2.63586	1.35726	1.49545	2.14021	1.44757	5.05487	4.18266	0.43432	3.01991	1.04697	4.41691	2.40368	4.14867	2.80158	5.16881	3.88518						6.91831	0.0286	7.36556	0.02517	9.00976	0.02364	8.43476	0.01426	9.34619	0.00809
3.26906	0.19529	2.66062	1.36596	1.50683	2.15885	1.45876	5.08801	4.21842	0.43829	3.05242	1.05563	4.45537	2.41396	4.18649	2.81697	5.22017	3.90456						6.96737	0.02899	7.4178	0.02552	9.07366	0.02398	8.49458	0.01451	9.41247	0.00826
3.29517	0.19868	2.68565	1.37256	1.51807	2.17736	1.46989	5.1176	4.25574	0.44019	3.08415	1.06505	4.49234	2.42621	4.22793	2.83665	5.2715	3.92727						7.01644	0.02938	7.47003	0.02586	9.13756	0.02437	8.5544	0.01478	9.47875	0.00845
3.32209	0.199	2.71263	1.38022	1.52906	2.195	1.47995	5.14575	4.29163	0.44149	3.11647	1.07207	4.52968	2.43534	4.2701	2.85751	5.32355	3.95063						7.0655	0.0297	7.52227	0.0262	9.20146	0.02475	8.61422	0.01503	9.54504	0.00865
3.35048	0.19832	2.7395	1.39091	1.54015	2.21481	1.48977	5.17608	4.32658	0.44396	3.15006	1.0765	4.56594	2.44356	4.31292	2.87503	5.37585	3.96703						7.11457	0.03004	7.57451	0.02657	9.26535	0.02512	8.67404	0.01533	9.61133	0.00885
3.3814	0.20163	2.76491	1.40024	1.55178	2.23363	1.49982	5.20344	4.36217	0.4451	3.18432	1.08506	4.60414	2.45515	4.35472	2.89342	5.42861	3.98977						7.16364	0.03039	7.62675	0.0269	9.32925	0.02549	8.73387	0.01553	9.67761	0.00905
3.41543	0.20279	2.79091	1.40943	1.5635	2.2521	1.50948	5.23093	4.39942	0.44969	3.22018	1.09314	4.64403	2.46454	4.39561	2.91286	5.47872	4.00715						7.2127	0.0308	7.67899	0.02724	9.39315	0.02586	8.79369	0.01576	9.7439	0.00924
3.44834	0.20195	2.81802	1.42004	1.57491	2.27181	1.51925	5.25939	4.43816	0.45003	3.25517	1.09831	4.68663	2.47531	4.43415	2.92801	5.52521	4.02427						7.26177	0.03117	7.73122	0.02758	9.45705	0.02629	8.85351	0.016	9.81018	0.00943
3.4822	0.20267	2.8457	1.42988	1.58623	2.29095	1.52902	5.2859	4.47888	0.45562	3.28883	1.10551	4.72887	2.48837	4.47597	2.94018	5.57034	4.0398						7.31083	0.03152	7.78346	0.02793	9.52095	0.02664	8.91333	0.01623	9.87646	0.00963
3.51446	0.20741	2.87377	1.43756	1.59805	2.30895	1.53896	5.31392	4.5187	0.46195	3.32052	1.11667	4.7702	2.50119	4.5169	2.95779	5.61769	4.06126						7.3599	0.0319	7.8357	0.0283	9.58485	0.02701	8.97315	0.01649	9.94275	0.00984
3.54443	0.20822	2.90183	1.44724	1.60958	2.32785	1.54916	5.34288	4.55707	0.46179	3.35202	1.12396	4.80993	2.51421	4.5566	2.97495	5.67207	4.07937						7.40897	0.03223	7.88794	0.02862	9.64875	0.0274	9.03297	0.01669	10.009	0.01002
3.5736	0.2073	2.92925	1.45466	1.62102	2.34622	1.55981	5.36949	4.59462	0.46305	3.38439	1.12991	4.84957	2.52869	4.59807	2.99089	5.73025	4.10282						7.45803	0.03264	7.94018	0.02897	9.71265	0.02777	9.09279	0.0169
3.60048	0.21056	2.95607	1.4637	1.63252	2.3646	1.58181	5.43079	4.63605	0.46944	3.41581	1.13712	4.89202	2.54166	4.64039	3.00929	5.7887	4.12574						7.5071	0.03297	7.99241	0.02931	9.77655	0.02819	9.15261	0.01714
3.62508	0.21375	2.98305	1.47446	1.64392	2.38321	1.60482	5.48942	4.67854	0.46932	3.44684	1.14218	4.93501	2.55196	4.68625	3.0309	5.84598	4.14956						7.55616	0.03328	8.04465	0.02967	9.84045	0.02853	9.21243	0.01738
3.6509	0.21301	3.00979	1.48398	1.65486	2.40013	1.62856	5.54896	4.72084	0.46641	3.47866	1.14458	4.97894	2.56215	4.73186	3.04676	5.90306	4.17086						7.60523	0.03372	8.09689	0.03004	9.90434	0.02886	9.27225	0.01767
3.67914	0.21364	3.03587	1.49181	1.66605	2.41925	1.65099	5.60988	4.76026	0.4724	3.50979	1.14857	5.02175	2.57535	4.77495	3.06265	5.95855	4.192						7.6543	0.03404	8.14913	0.03038	9.96824	0.02921	9.33208	0.01787
3.70795	0.21771	3.0604	1.5021	1.67683	2.43747	1.67307	5.6696	4.79963	0.4777	3.54173	1.15587	5.06229	2.58649	4.81585	3.07884	6.01139	4.20905						7.70336	0.03444	8.20137	0.03072	10.0321	0.0296	9.3919	0.01811
3.73878	0.21703	3.08518	1.51038	1.68706	2.45544	1.6945	5.72331	4.83781	0.47986	3.57374	1.16307	5.10458	2.59851	4.85524	3.09315	6.06033	4.22313						7.75243	0.0348	8.2536	0.03107			9.45172	0.01839
3.76912	0.21654	3.11083	1.51544	1.69754	2.47257	1.71503	5.77856	4.87816	0.48255	3.60526	1.17164	5.14726	2.61302	4.89286	3.10495	6.10535	4.23802						7.80149	0.03516	8.30584	0.03145			9.51154	0.01863
3.79897	0.21814	3.13652	1.52227	1.70792	2.4908	1.73592	5.83464	4.91782	0.49008	3.6359	1.17985	5.18923	2.62638	4.93132	3.11827	6.14997	4.25145						7.85056	0.03555	8.35808	0.0318			9.57136	0.01892
3.82893	0.2198	3.16237	1.52945	1.71861	2.50901	1.75696	5.88934	4.95656	0.49155	3.66558	1.19051	5.22948	2.6346	4.96884	3.13227	6.19857	4.26618						7.89963	0.0359	8.41032	0.03215			9.63118	0.01917
3.85761	0.2191	3.18821	1.53571	1.72974	2.52788	1.77945	5.94444	4.99352	0.49188	3.69538	1.19618	5.26786	2.64322	5.00513	3.14558	6.25015	4.28331						7.94869	0.03625	8.46256	0.03249			9.691	0.01937
3.88733	0.22051	3.21263	1.54208	1.74136	2.54625	1.80317	6.00712	5.03099	0.49598	3.7254	1.20091	5.30702	2.65383	5.04429	3.15992	6.30159	4.30232						7.99776	0.03656	8.51479	0.03284			9.75082	0.01969
3.91593	0.2216	3.23731	1.55176	1.75329	2.56643	1.82733	6.06892	5.06814	0.50012	3.75849	1.20584	5.34549	2.66116	5.08407	3.17413	6.35333	4.31934						8.04682	0.03695	8.56703	0.03322			9.81064	0.01996
3.94335	0.22268	3.26222	1.5605	1.76622	2.58643	1.85286	6.12913	5.10492	0.49883	3.79321	1.21221	5.38278	2.66838	5.12653	3.19057	6.40602	4.33868						8.09589	0.03731	8.61927	0.03357			9.87046	0.02022
3.97198	0.22307	3.28755	1.57065	1.77876	2.60562	1.87721	6.18952	5.14279	0.50161	3.82741	1.21715	5.42352	2.67759	5.16955	3.20445	6.45876	4.35731						8.14496	0.03767	8.67151	0.03391			9.93029	0.02043
4.0026	0.22562	3.31434	1.57853	1.79149	2.62473	1.89945	6.24731	5.18112	0.5056	3.8636	1.22332	5.46131	2.68837	5.21119	3.21881	6.51035	4.37389						8.19402	0.03809	8.72375	0.03424			9.99011	0.02066
4.03462	0.22705	3.34096	1.58909	1.80423	2.64483	1.92097	6.29516	5.21727	0.50749	3.89957	1.23197	5.49996	2.69659	5.24949	3.23445	6.5614	4.38826						8.24309	0.03844	8.77598	0.03459			10.0499	0.02094
4.06843	0.22968	3.36746	1.59824	1.81705	2.6651	1.94195	6.34252	5.25334	0.50879	3.93453	1.24103	5.53881	2.70614	5.28977	3.25196	6.61048	4.40584						8.29215	0.03877	8.82822	0.03498
4.10103	0.23133	3.39633	1.60715	1.82977	2.68428	1.9624	6.38853	5.29146	0.51319	3.96803	1.24928	5.58056	2.72004	5.33322	3.26783	6.65712	4.42326						8.34122	0.03907	8.88046	0.03531
4.13137	0.23344	3.42631	1.61465	1.84218	2.70308	1.98254	6.43124	5.32973	0.51358	3.99894	1.25246	5.62038	2.7304	5.376	3.28588	6.70619	4.44065						8.39029	0.03947	8.9327	0.03565
4.15999	0.23353	3.45543	1.627	1.8543	2.72256	2.00188	6.47369	5.36881	0.51716	4.02942	1.26003	5.66167	2.73918	5.42016	3.30399	6.76091	4.45995						8.43935	0.03986	8.98494	0.036
4.18791	0.23445	3.48354	1.63473	1.86589	2.74098	2.02271	6.52224	5.40958	0.5184	4.0602	1.26487	5.70395	2.75275	5.46183	3.3211	6.81921	4.48341						8.48842	0.04019	9.03717	0.03637
4.21646	0.23392	3.50855	1.64112	1.87743	2.75821	2.04466	6.57154	5.45017	0.52292	4.08997	1.26758	5.7468	2.76472	5.50416	3.33471	6.87795	4.50377						8.53748	0.04052	9.08941	0.03675
4.24301	0.2333	3.53336	1.64969	1.88829	2.77531	2.0675	6.62078	5.49515	0.52704	4.12092	1.27373	5.7919	2.77478	5.54755	3.34968	6.93462	4.52239						8.58655	0.04088	9.14165	0.03709
4.26915	0.23286	3.55796	1.65815	1.89868	2.79163	2.09064	6.67429	5.5378	0.53285	4.15329	1.28368	5.83724	2.78937	5.58919	3.36482	6.98895	4.5406						8.63562	0.04129	9.19389	0.03743
4.29629	0.23491	3.58283	1.66317	1.90964	2.80866	2.11375	6.7286	5.57864	0.53378	4.18602	1.28688	5.87921	2.80236	5.63136	3.37752	7.04175	4.55485						8.68468	0.04165	9.24613	0.03778
4.32627	0.23472	3.60895	1.66831	1.91996	2.82464	2.13522	6.77576	5.61538	0.53772	4.21782	1.29397	5.91968	2.81262	5.67127	3.38854	7.09007	4.56571						8.73375	0.04204	9.29836	0.03814
4.35661	0.23757	3.63397	1.67749	1.93025	2.83975	2.15763	6.82458	5.65244	0.53761	4.25039	1.30286	5.95838	2.82305	5.70952	3.40388	7.13906	4.57715						8.78281	0.04243	9.3506	0.03851
4.38735	0.23987	3.65957	1.68635	1.93993	2.85549	2.18026	6.8757	5.69047	0.53946	4.28206	1.30649	5.99876	2.83255	5.74785	3.41679	7.18694	4.59056						8.83188	0.04277	9.40284	0.03884
4.41771	0.24061	3.68526	1.6905	1.94986	2.87147	2.20242	6.9215	5.72873	0.54143	4.31357	1.30736	6.03991	2.83928	5.78802	3.42728	7.23314	4.60098						8.88095	0.04316	9.45508	0.03917
4.44627	0.24026	3.71157	1.70025	1.9599	2.88591	2.22549	6.96824	5.76656	0.54338	4.34343	1.31554	6.07904	2.8487	5.82772	3.43819	7.27914	4.61615						8.93001	0.04347	9.50732	0.03954
4.47477	0.24275	3.73796	1.71171	1.97012	2.90083	2.24738	7.02151	5.80285	0.5478	4.37205	1.32085	6.11827	2.85815	5.86608	3.45301	7.32971	4.63294						8.97908	0.04389	9.55955	0.03991
4.50489	0.24123	3.76437	1.71672	1.98074	2.91692	2.27044	7.07237	5.84053	0.5525	4.40191	1.32383	6.15706	2.86638	5.90383	3.46221	7.38209	4.64985						9.02814	0.04423	9.61179	0.04027
4.53516	0.24116	3.78831	1.72318	1.99156	2.93294	2.29442	7.12005	5.87941	0.55427	4.43396	1.33071	6.19638	2.87729	5.94257	3.47335	7.43517	4.66607						9.07721	0.04462	9.66403	0.04061
4.56533	0.24402	3.81135	1.73258	2.00317	2.94964	2.31824	7.16942	5.91825	0.55656	4.46911	1.34205	6.23629	2.88888	5.98285	3.48743	7.4892	4.68444						9.12628	0.04503	9.71627	0.04094
4.59444	0.24623	3.83643	1.73735	2.01525	2.96656	2.34115	7.21751	5.95698	0.55945	4.50576	1.3495	6.2769	2.89561	6.0237	3.50388	7.54211	4.69943						9.17534	0.04538	9.76851	0.04131
4.62479	0.24591	3.86249	1.7443	2.02735	2.98335	2.36275	7.25993	5.99528	0.55842	4.54183	1.35397	6.31623	2.90646	6.0635	3.51627	7.59274	4.71407						9.22441	0.04572	9.82074	0.0417
4.65707	0.24806	3.89024	1.75435	2.03891	3.00147	2.38354	7.2997	6.03118	0.56025	4.57814	1.36258	6.35514	2.91794	6.10511	3.53357	7.64458	4.72972						9.27347	0.04608	9.87298	0.04206
4.68904	0.25082	3.91836	1.76305	2.05035	3.01979	2.40462	7.34044	6.06658	0.56284	4.61295	1.36737	6.39163	2.92282	6.14762	3.55063	7.69607	4.74582						9.32254	0.04645	9.92522	0.04242
4.72021	0.25049	3.94777	1.77287	2.06233	3.03696	2.42604	7.38012	6.10155	0.56593	4.64547	1.37276	6.42943	2.92995	6.19296	3.5671	7.74799	4.76292						9.37161	0.0468	9.97746	0.04277
4.74894	0.24983	3.97714	1.78431	2.07388	3.05426	2.44684	7.41741	6.13945	0.57011	4.67729	1.37634	6.47047	2.94396	6.23822	3.57879	7.80111	4.77925						9.42067	0.04716	10.0297	0.04315
4.77683	0.25287	4.00649	1.79281	2.08508	3.07225	2.46714	7.45852	6.18045	0.57458	4.70617	1.3841	6.51296	2.95198	6.28296	3.5944	7.85402	4.79744						9.46974	0.04749
4.80515	0.25372	4.03346	1.79941	2.09706	3.08888	2.48811	7.5006	6.22437	0.57805	4.73441	1.3905	6.55841	2.9638	6.32445	3.60855	7.9094	4.81528						9.5188	0.04788
4.83394	0.25284	4.05834	1.80491	2.10816	3.10669	2.5094	7.54115	6.26794	0.58039	4.76331	1.39781	6.60386	2.97945	6.3638	3.62069	7.96562	4.82901						9.56787	0.04829
4.86159	0.25441	4.08281	1.81274	2.11903	3.12377	2.53178	7.58207	6.31131	0.5819	4.79408	1.40205	6.64915	2.99377	6.40444	3.632	8.02111	4.84249						9.61694	0.04868
4.88886	0.25762	4.10582	1.81969	2.13019	3.1401	2.55462	7.62406	6.35421	0.58054	4.82767	1.40829	6.6944	3.00383	6.44601	3.64575	8.07467	4.85858						9.666	0.04903
4.91655	0.2573	4.12968	1.82493	2.14127	3.15722	2.57694	7.66364	6.39468	0.58273	4.86043	1.41308	6.73554	3.01431	6.48513	3.65708	8.12429	4.8685						9.71507	0.04938
4.94495	0.25841	4.15451	1.83402	2.1635	3.18924	2.59823	7.70467	6.43099	0.58475	4.89328	1.41441	6.77342	3.0212	6.52398	3.66884	8.17243	4.87975						9.76413	0.04977
4.97444	0.25991	4.18149	1.84492	2.18667	3.22239	2.62106	7.74841	6.46649	0.58613	4.92617	1.41783	6.81241	3.02942	6.56426	3.67814	8.22279	4.89428						9.8132	0.05015
5.00504	0.26063	4.208	1.85021	2.20937	3.25697	2.64439	7.79283	6.50381	0.58947	4.95796	1.42283	6.84999	3.03687	6.60364	3.69107	8.27186	4.90538						9.86227	0.05049
5.0342	0.25842	4.23409	1.85498	2.2324	3.29143	2.66798	7.83603	6.539	0.59448	4.98922	1.42809	6.88706	3.04636	6.6442	3.70413	8.3188	4.91544						9.91133	0.05087
5.06281	0.26091	4.26061	1.86269	2.25715	3.32634	2.69168	7.87996	6.5762	0.59687	5.01872	1.43382	6.92779	3.05635	6.68465	3.71575	8.36596	4.93171						9.9604	0.0512
5.09315	0.26297	4.28755	1.87013	2.28307	3.36247	2.71479	7.92362	6.61495	0.59846	5.04893	1.44136	6.96818	3.06794	6.72483	3.72545	8.4149	4.94525						10.0095	0.05161
5.12396	0.26321	4.31247	1.87238	2.30818	3.39678	2.73775	7.96158	6.65353	0.59999	5.08011	1.44762	7.0079	3.07857	6.76397	3.73955	8.46707	4.95708
5.155	0.26414	4.33633	1.8804	2.33101	3.42999	2.75941	7.99694	6.69176	0.60213	5.1131	1.45345	7.04831	3.0881	6.80098	3.751	8.52114	4.97215
5.18754	0.26832	4.36102	1.89039	2.35304	3.45991	2.78207	8.03647	6.73113	0.60178	5.14848	1.4574	7.08949	3.09483	6.83787	3.76083	8.57466	4.98786
5.21834	0.26759	4.38574	1.89776	2.37392	3.48871	2.80479	8.07261	6.76986	0.60178	5.18502	1.46097	7.13006	3.10074	6.87594	3.77194	8.62405	5.00134
5.24796	0.26669	4.41144	1.90349	2.39503	3.51526	2.82546	8.10494	6.80717	0.60519	5.22063	1.46703	7.16938	3.1085	6.91758	3.78722	8.67494	5.01723
5.27861	0.2696	4.44039	1.91577	2.41593	3.54223	2.84721	8.14091	6.84136	0.61076	5.25506	1.47303	7.20512	3.11663	6.96188	3.79928	8.72766	5.03455
5.30806	0.27043	4.47031	1.92435	2.43656	3.56929	2.8682	8.1806	6.87557	0.61361	5.28832	1.47857	7.24151	3.12332	7.00638	3.81283	8.78197	5.0528
5.33773	0.26923	4.49979	1.92979	2.45754	3.59914	2.89013	8.21418	6.9115	0.61895	5.32021	1.48584	7.27914	3.13363	7.05248	3.82858	8.83998	5.06746
5.36589	0.27165	4.52944	1.93774	2.47985	3.62965	2.91217	8.24781	6.95042	0.62391	5.35113	1.49253	7.32123	3.14917	7.09729	3.84684	8.89437	5.08395
5.39474	0.27677	4.55757	1.9465	2.50314	3.66165	2.93351	8.28494	6.994	0.6246	5.38026	1.49818	7.36636	3.15971	7.14222	3.85838	8.94801	5.09819
5.4234	0.27746	4.5835	1.95161	2.52657	3.6924	2.95379	8.32007	7.0387	0.62668	5.40928	1.503	7.41272	3.16859	7.18379	3.8718	8.99929	5.10983
5.45173	0.27826	4.60807	1.95797	2.54996	3.72277	2.97486	8.34999	7.08233	0.62859	5.43824	1.50664	7.45841	3.18206	7.22234	3.88358	9.05424	5.12292
5.47962	0.28226	4.63147	1.96608	2.57288	3.75209	2.99594	8.38284	7.12571	0.6311	5.46855	1.50988	7.50402	3.19402	7.25985	3.89241	9.1081	5.1398
5.50869	0.2843	4.65477	1.97479	2.59567	3.78143	3.01738	8.41989	7.16706	0.63414	5.50125	1.51333	7.54731	3.19901	7.29864	3.89813	9.15833	5.1504
5.53737	0.2809	4.67837	1.9801	2.61895	3.80906	3.03984	8.45404	7.20721	0.63738	5.53497	1.5161	7.58849	3.21035	7.33768	3.90897	9.20601	5.16275
5.5644	0.28235	4.70323	1.98612	2.64192	3.83907	3.06279	8.49096	7.24458	0.64005	5.569	1.52102	7.62651	3.22046	7.37669	3.91909	9.2568	5.17911
5.59258	0.28572	4.73037	1.99313	2.66559	3.87047	3.08608	8.53242	7.27845	0.64477	5.60138	1.52911	7.663	3.22889	7.4157	3.92816	9.30551	5.18911
5.62138	0.28595	4.75713	1.99879	2.68969	3.90233	3.10971	8.57405	7.31175	0.64581	5.63296	1.53502	7.69909	3.23651	7.4576	3.94301	9.35502	5.19677
5.65168	0.28548	4.78368	2.00375	2.71204	3.93291	3.1349	8.6116	7.34676	0.64509	5.66447	1.54096	7.73635	3.24772	7.49729	3.95624	9.40578	5.21204
5.68179	0.29041	4.81021	2.01126	2.73613	3.96428	3.15983	8.65067	7.38446	0.64748	5.69745	1.5475	7.7769	3.25231	7.53967	3.9688	9.45707	5.22395
5.71257	0.29229	4.83635	2.02012	2.76033	3.99526	3.18277	8.68596	7.423	0.6484	5.72985	1.55222	7.81797	3.2606	7.58011	3.97892	9.50829	5.23292
5.74418	0.29146	4.86232	2.02598	2.78329	4.02256	3.2043	8.7156	7.4628	0.6496	5.76125	1.55475	7.85882	3.27062	7.61948	3.9897	9.5591	5.24634
5.77769	0.29119	4.8869	2.0344	2.80614	4.0477	3.22487	8.74507	7.50434	0.6513	5.79323	1.55981	7.9004	3.27926	7.65584	3.99492	9.60922	5.26088
5.80998	0.29383	4.91227	2.04084	2.82757	4.07398	3.2454	8.77573	7.54451	0.65697	5.82723	1.56645	7.94243	3.28364	7.69147	4.00403	9.65959	5.27237
5.84144	0.29231	4.93764	2.04864	2.84927	4.10072	3.26564	8.80293	7.58261	0.66224	5.86353	1.57215	7.98248	3.29722	7.73006	4.01377	9.71075	5.28501
5.86972	0.29171	4.96395	2.05374	2.87096	4.12441	3.28774	8.83181	7.61928	0.66416	5.89906	1.57756	8.02192	3.30779	7.77157	4.02706	9.76145	5.30074
5.89789	0.29433	4.99133	2.06091	2.89234	4.1512	3.30975	8.86503	7.65567	0.66631	5.93284	1.58314	8.05836	3.31215	7.81897	4.04223	9.81637	5.31472
5.92648	0.29763	5.02118	2.06858	2.91483	4.177	3.33116	8.89555	7.69207	0.66988	5.96551	1.5915	8.09616	3.32281	7.86506	4.06088	9.87281	5.32825
5.95524	0.29728	5.05118	2.07726	2.93579	4.20382	3.35358	8.9234	7.7284	0.67024	5.99581	1.59436	8.13474	3.33715	7.91033	4.0772	9.93042	5.34351
5.98372	0.29924	5.07869	2.08427	2.95816	4.22798	3.3756	8.95529	7.76742	0.6677	6.02664	1.59596	8.17654	3.34391	7.95647	4.09108	9.98545	5.3583
6.01267	0.30045	5.1044	2.09298	2.98014	4.25453	3.39771	8.98487	7.81019	0.67105	6.05727	1.6018	8.22137	3.35354	7.99998	4.10492	10.0354	5.37072
6.04067	0.30212	5.13006	2.1007	3.00246	4.28004	3.41917	9.01057	7.85475	0.67295	6.08629	1.60772	8.26737	3.36701	8.04151	4.11504	10.086	5.38644
6.06924	0.29995	5.15555	2.10535	3.02479	4.30692	3.43912	9.03806	7.89801	0.67494	6.11552	1.60768	8.31231	3.3763	8.0798	4.12052	10.1377	5.398
6.09862	0.30051	5.18021	2.1105	3.04767	4.33293	3.45895	9.06888	7.93915	0.67769	6.14571	1.61349	8.35512	3.3849	8.11629	4.12883	10.1876	5.40806
6.12834	0.3004	5.20361	2.11647	3.07113	4.3614	3.47985	9.09584	7.97944	0.68329	6.17769	1.62283	8.39759	3.39683	8.15141	4.13774	10.2369	5.41947
6.1565	0.30162	5.22731	2.11992	3.0949	4.389	3.50252	9.12674	8.01684	0.68555	6.21043	1.62538	8.43909	3.40487	8.1896	4.1461	10.287	5.42906
6.18415	0.30037	5.25136	2.12567	3.11975	4.41761	3.52562	9.16213	8.05302	0.68702	6.24388	1.62751	8.47709	3.41115	8.22865	4.1555	10.3363	5.43574
6.21083	0.30366	5.27761	2.13428	3.14492	4.44633	3.55014	9.19615	8.0874	0.68935	6.27664	1.63552	8.51373	3.41755	8.27064	4.17059	10.3864	5.4482
6.23797	0.30555	5.30503	2.14113	3.16879	4.47134	3.57519	9.22892	8.12202	0.69122	6.30831	1.63937	8.54914	3.42389	8.3123	4.18187	10.4391	5.45977
6.26744	0.30675	5.33303	2.14636	3.19194	4.49703	3.59963	9.26808	8.15771	0.69029	6.34041	1.64025	8.58573	3.42585	8.35386	4.19167	10.4902	5.47081
6.29954	0.30592	5.35866	2.15508	3.21369	4.52394	3.62437	9.30309	8.19396	0.69212	6.37459	1.64571	8.6246	3.43146	8.39431	4.20296	10.5414	5.4825
6.33303	0.30848	5.38389	2.16182	3.23603	4.54723	3.64744	9.33197	8.23291	0.6949	6.41048	1.65409	8.66709	3.44187	8.43642	4.21473	10.5881	5.4954
6.36595	0.30854	5.41047	2.1662	3.25855	4.57028	3.66854	9.35949	8.27363	0.69858	6.44495	1.65588	8.709	3.45066	8.4749	4.22002	10.6351	5.5065
6.39926	0.30771	5.4378	2.17157	3.28132	4.59631	3.68803	9.38733	8.31418	0.70026	6.47725	1.66269	8.75126	3.45754	8.51257	4.22959	10.6855	5.51845
6.43216	0.30959	5.46444	2.18005	3.30341	4.62018	3.70793	9.40823	8.35319	0.70252	6.51031	1.6721	8.79241	3.47177	8.55009	4.24103	10.7359	5.53113
6.46132	0.31364	5.49124	2.1864	3.32513	4.64091	3.72867	9.428	8.39278	0.70586	6.54296	1.676	8.83205	3.48301	8.58961	4.25221	10.7915	5.54693
6.4901	0.31348	5.51741	2.19426	3.34654	4.66352	3.74998	9.45225	8.4308	0.70651	6.57759	1.6764	8.87073	3.48812	8.63168	4.26267	10.8473	5.56184
6.51648	0.3136	5.54424	2.20293	3.36833	4.68775	3.77209	9.47986	8.4687	0.70517	6.61093	1.68481	8.91259	3.49679	8.67656	4.2798	10.9056	5.57765
6.54264	0.31589	5.57313	2.21195	3.39119	4.70855	3.79446	9.50522	8.50714	0.70675	6.64126	1.68789	8.95472	3.5067	8.72347	4.29324	10.964	5.59457
6.56967	0.31727	5.6014	2.2195	3.41368	4.7291	3.81699	9.53116	8.54722	0.70977	6.67163	1.68701	8.99571	3.51068	8.76888	4.30472	11.0214	5.60833
6.59921	0.31499	5.629	2.22795	3.43429	4.75424	3.83888	9.56045	8.58719	0.71188	6.70263	1.69343	9.03746	3.52222	8.812	4.31649	11.076	5.62096
6.62876	0.31564	5.65424	2.23239	3.45482	4.77716	3.86075	9.58691	8.62854	0.71525	6.73369	1.70106	9.07871	3.53572	8.85448	4.32805	11.1273	5.63129
6.65806	0.31915	5.67847	2.23786	3.47591	4.79865	3.8824	9.60954	8.67249	0.71996	6.76463	1.7014	9.12274	3.54462	8.89503	4.33505	11.1739	5.64124
6.68793	0.32068	5.70362	2.24292	3.49863	4.82373	3.90255	9.6336	8.71437	0.72576	6.79519	1.70537	9.16812	3.55596	8.93451	4.34255	11.2204	5.64761
6.71727	0.31986	5.72828	2.24832	3.52274	4.85019	3.92334	9.65766	8.75396	0.72813	6.82526	1.71381	9.21089	3.56955	8.96914	4.35295	11.2701	5.65697
6.74703	0.32358	5.75393	2.25169	3.54688	4.87396	3.9441	9.68169	8.79082	0.72942	6.8567	1.71679	9.25182	3.57345	9.00469	4.36134	11.3199	5.66836
6.77546	0.32522	5.77897	2.25954	3.57202	4.89912	3.96592	9.71059	8.82751	0.73174	6.88807	1.71976	9.29035	3.57646	9.04218	4.36769	11.3715	5.67818
6.80178	0.32424	5.80286	2.26582	3.59796	4.9256	3.98998	9.74217	8.86495	0.73408	6.91979	1.72516	9.32908	3.58583	9.08111	4.37699	11.4226	5.68915
6.82864	0.32534	5.82794	2.27382	3.62345	4.95137	4.01466	9.77465	8.90155	0.73446	6.95126	1.73158	9.36582	3.59077	9.12233	4.38758	11.4745	5.70325
6.85715	0.32845	5.85428	2.27864	3.6477	4.97373	4.03932	9.80914	8.93533	0.73729	6.98573	1.73422	9.40231	3.59218	9.16513	4.3962	11.5277	5.71406
6.88647	0.32949	5.88037	2.28587	3.67	4.99666	4.06483	9.84146	8.97036	0.74036	7.01873	1.73974	9.43972	3.59994	9.20847	4.40497	11.5782	5.72314
6.91871	0.33047	5.90762	2.29288	3.6911	5.01913	4.08864	9.86685	9.00726	0.74508	7.05536	1.74645	9.47725	3.6125	9.25119	4.41886	11.6299	5.73394
6.95193	0.33352	5.93384	2.29978	3.71206	5.03899	4.11099	9.88969	9.04662	0.74466	7.09172	1.7523	9.51849	3.61878	9.29029	4.43129	11.6761	5.74154
6.98557	0.33546	5.96061	2.30393	3.73251	5.05824	4.13185	9.90969	9.08705	0.74618	7.12677	1.75531	9.55938	3.62782	9.32919	4.4416	11.7204	5.7488
7.01868	0.33504	5.98865	2.31282	3.75477	5.07974	4.1522	9.92623	9.1268	0.74904	7.15829	1.76229	9.60177	3.63929	9.37062	4.45343	11.7673	5.75936
7.05024	0.33566	6.01785	2.32199	3.7772	5.09853	4.17102	9.94266	9.16633	0.75051	7.1888	1.7665	9.64235	3.64836	9.4113	4.46527	11.8176	5.77125
7.07994	0.33802	6.04608	2.3292	3.79939	5.11878	4.19078	9.96262	9.20401	0.74863	7.22001	1.76797	9.6833	3.65346	9.45187	4.47432	11.8748	5.78812
7.10701	0.33722	6.07244	2.33574	3.82183	5.14092	4.21157	9.98536	9.24221	0.75344	7.25204	1.773	9.72408	3.66329	9.49388	4.48445	11.9341	5.80469
7.1332	0.33683	6.09941	2.34429	3.8449	5.16326	4.23341	10.0095	9.28231	0.75718	7.28462	1.77963	9.76569	3.67343	9.53812	4.4961	11.9926	5.82222
7.15908	0.33945	6.1248	2.35062	3.86805	5.18318	4.25635	10.0354	9.32528	0.76008	7.31567	1.78208	9.81202	3.68389	9.58384	4.50746	12.0509	5.84046
7.18604	0.34107	6.15115	2.35499	3.89048	5.20472	4.27949	10.0623	9.36681	0.76208	7.34737	1.7879	9.85651	3.69224	9.62836	4.51937	12.1063	5.85505
7.21405	0.34058	6.17722	2.36063	3.9107	5.22591	4.30173	10.0871	9.40545	0.76515	7.37842	1.79334	9.89732	3.70575	9.67047	4.52979	12.1599	5.86433
7.24473	0.3434	6.20237	2.367	3.93068	5.24429	4.32388	10.1091	9.44552	0.76857	7.4101	1.79701	9.93753	3.71448	9.70948	4.54067	12.21	5.87539
7.27535	0.3453	6.22772	2.37361	3.95239	5.26093	4.34572	10.132	9.48697	0.76742	7.44286	1.80009	9.97854	3.72153	9.74816	4.54891	12.2568	5.8819
7.30519	0.34492	6.25291	2.37735	3.97534	5.2814	4.36757	10.1549	9.52781	0.76792	7.47473	1.80359	10.0203	3.72818	9.78761	4.55735	12.3021	5.8877
7.33507	0.34292	6.27833	2.38359	3.99942	5.30405	4.38887	10.1771	9.56648	0.77051	7.50457	1.80645	10.0616	3.73761	9.82611	4.56306	12.3488	5.89577
7.36398	0.34556	6.30389	2.3889	4.02469	5.32517	4.41048	10.2007	9.60298	0.77351	7.53452	1.81104	10.1018	3.74121	9.86282	4.56984	12.3999	5.90386
7.39302	0.34581	6.32979	2.39396	4.04951	5.3494	4.43272	10.2283	9.64048	0.77406	7.56293	1.81513	10.1409	3.74767	9.89994	4.57685	12.4503	5.91503
7.4211	0.34567	6.35559	2.39696	4.07535	5.37427	4.45599	10.2552	9.67693	0.77849	7.59276	1.82016	10.1794	3.75537	9.9382	4.58514	12.5031	5.92922
7.44933	0.34767	6.37934	2.40277	4.10008	5.39722	4.48046	10.2812	9.71289	0.78125	7.62535	1.82553	10.2186	3.76586	9.97807	4.59248	12.5568	5.94048
7.47767	0.35257	6.40364	2.40872	4.12374	5.41586	4.50525	10.3075	9.7506	0.78344	7.6612	1.83189	10.2591	3.772	10.021	4.60367	12.6096	5.95157
7.50715	0.35262	6.42935	2.41301	4.14528	5.43371	4.52837	10.3325	9.78845	0.78426	7.69822	1.83729	10.2984	3.78228	10.063	4.61702	12.6624	5.96519
7.53871	0.35413	6.45682	2.41917	4.1657	5.45011	4.55099	10.3524	9.82394	0.78395	7.73484	1.84229	10.337	3.78981	10.104	4.62637	12.7139	5.97553
7.57248	0.35537	6.48406	2.42837	4.18561	5.46467	4.57225	10.3709	9.86088	0.78701	7.77053	1.84703	10.3754	3.79611	10.1432	4.63836	12.7605	5.98214
7.60563	0.35618	6.51137	2.43705	4.20611	5.48027	4.59325	10.3891	9.9015	0.78931	7.80536	1.85021	10.4143	3.79871	10.1854	4.65262	12.8063	5.99512
7.63701	0.35501	6.53969	2.44367	4.22855	5.49914	4.61469	10.4044	9.94071	0.791	7.83712	1.85303	10.4548	3.80425	10.2277	4.66262	12.8549	6.00574
7.66653	0.35657	6.56938	2.45192	4.25116	5.51835	4.6343	10.4216	9.97961	0.79543	7.86806	1.85681	10.4947	3.80879	10.2733	4.67046	12.9084	6.01709
7.6956	0.35671	6.59914	2.45951	4.27389	5.5391	4.65399	10.4405	10.0187	0.80161	7.89695	1.86254	10.5365	3.81894	10.3176	4.68402	12.9664	6.03067
7.72344	0.35848	6.62689	2.46323	4.29692	5.56049	4.67456	10.4597	10.059	0.80208	7.92682	1.86664	10.5792	3.82926	10.358	4.69435	13.0252	6.04728
7.75065	0.35914	6.65118	2.4681	4.3203	5.58045	4.69683	10.4803	10.1011	0.80306	7.95651	1.87077	10.6234	3.83979	10.3993	4.70124	13.0826	6.05899
7.77616	0.3621	6.67538	2.47423	4.34374	5.59815	4.71959	10.5027	10.1434	0.80669	7.98754	1.87567	10.6695	3.85335	10.4428	4.71248	13.1363	6.07069
7.80282	0.36107	6.7005	2.48092	4.36612	5.61704	4.74274	10.5233	10.1844	0.80785	8.01955	1.87979	10.7133	3.86458	10.4845	4.72512	13.19	6.08239
7.83155	0.36181	6.72621	2.48588	4.38678	5.63257	4.76495	10.5468	10.2233	0.80753	8.05181	1.8813	10.7544	3.86883	10.5239	4.73212	13.2418	6.08996
7.86111	0.36159	6.75075	2.4928	4.40731	5.65046	4.78684	10.5702	10.2606	0.81176	8.08536	1.88437	10.793	3.87657	10.5641	4.73903	13.2909	6.09613
7.89169	0.36192	6.77534	2.499	4.42943	5.66891	4.80905	10.5923	10.2992	0.81671	8.11968	1.88929	10.8323	3.88636	10.6037	4.74807	13.3375	6.10495
7.92232	0.36062	6.80176	2.50167	4.45193	5.68954	4.83173	10.6164	10.339	0.81749	8.15149	1.89393	10.8733	3.88993	10.6427	4.75757	13.3821	6.11562
7.95194	0.36265	6.82804	2.50615	4.47671	5.70958	4.85507	10.6417	10.3762	0.81951	8.18265	1.89804	10.9134	3.89565	10.6823	4.7635	13.4292	6.12352
7.98168	0.36413	6.85389	2.51232	4.50217	5.73151	4.87723	10.662	10.4136	0.82359	8.2112	1.90402	10.9515	3.90748	10.7223	4.77357	13.4799	6.13398
8.01129	0.36574	6.88067	2.51479	4.52793	5.75249	4.89978	10.6836	10.4511	0.82459	8.23953	1.90888	10.9904	3.91358	10.7618	4.78441	13.5322	6.14647
8.04006	0.36674	6.90582	2.51915	4.55321	5.7713	4.9227	10.7079	10.4897	0.82478	8.27007	1.91243	11.031	3.91773	10.7991	4.79215	13.5861	6.15592
8.06918	0.36907	6.93026	2.52924	4.5761	5.78832	4.9464	10.7293	10.5268	0.82628	8.30393	1.91699	11.0722	3.92714	10.8383	4.8003	13.6388	6.16487
8.09924	0.37001	6.95315	2.53442	4.59837	5.80546	4.96994	10.7474	10.5655	0.82913	8.33969	1.92111	11.112	3.93477	10.8792	4.80877	13.6923	6.17535
8.13009	0.36999	6.97827	2.53885	4.6198	5.82008	4.99259	10.7685	10.6034	0.82971	8.37562	1.92483	11.1522	3.93725	10.9183	4.81627	13.7429	6.18653
8.16095	0.3705	7.00489	2.54849	4.64111	5.83447	5.01383	10.7875	10.6387	0.83233	8.41252	1.93086	11.1912	3.94435	10.9585	4.82507	13.7941	6.19655
8.19362	0.37216	7.03312	2.55677	4.66041	5.85098	5.03511	10.802	10.6733	0.83556	8.44821	1.9392	11.2279	3.9533	10.9997	4.83657	13.8429	6.20724
8.22565	0.37139	7.06352	2.56052	4.68069	5.86565	5.0553	10.8174	10.709	0.84	8.48176	1.94207	11.2647	3.96035	11.0418	4.84648	13.8941	6.21964
8.25572	0.37269	7.09285	2.56833	4.70233	5.88158	5.07694	10.835	10.7479	0.84181	8.51393	1.94817	11.3037	3.96832	11.089	4.86089	13.9456	6.23227
8.28455	0.37431	7.12276	2.57649	4.72557	5.8995	5.09889	10.8506	10.7888	0.8465	8.54433	1.95341	11.3455	3.98095	11.1349	4.87308	13.9995	6.24354
8.31255	0.37566	7.15072	2.58383	4.74891	5.9172	5.11943	10.8658	10.831	0.84884	8.57333	1.95433	11.3888	3.9905	11.1794	4.88287	14.0552	6.25779
8.34032	0.37462	7.17751	2.58775	4.77252	5.93398	5.13994	10.8839	10.8747	0.8491	8.60124	1.95537	11.4345	3.99968	11.2197	4.89357	14.1152	6.27049
8.36695	0.37652	7.20119	2.59412	4.79581	5.95237	5.16118	10.9026	10.9174	0.84988	8.63092	1.95969	11.4798	4.01058	11.2603	4.90305	14.1709	6.28082
8.39507	0.37719	7.22505	2.60046	4.81828	5.97072	5.18316	10.9223	10.9605	0.85181	8.66238	1.96043	11.5253	4.02268	11.299	4.90771	14.2252	6.29357
8.42194	0.37628	7.24759	2.6036	4.84148	5.98745	5.20588	10.9407	11.0006	0.85338	8.69527	1.96209	11.5697	4.02919	11.3391	4.91498	14.2779	6.30388
8.45053	0.37651	7.27255	2.60533	4.86423	6.00349	5.22867	10.9612	11.0391	0.85521	8.72849	1.9673	11.6113	4.03821	11.3786	4.9249	14.3262	6.31124
8.48018	0.3795	7.29788	2.61276	4.88628	6.02119	5.25013	10.9825	11.0746	0.8585	8.76187	1.9714	11.6488	4.04718	11.4177	4.93205	14.3741	6.31969
8.50964	0.38122	7.32332	2.61756	4.90804	6.03889	5.27259	11.0038	11.1113	0.86106	8.79375	1.97413	11.6861	4.05245	11.4582	4.93754	14.4202	6.32662
8.53974	0.38232	7.35063	2.62051	4.93186	6.0539	5.2963	11.0254	11.1485	0.86395	8.82607	1.9796	11.7238	4.05578	11.4978	4.94838	14.4672	6.33096
8.56958	0.38525	7.37731	2.62846	4.95525	6.07282	5.32143	11.0506	11.1844	0.86444	8.85691	1.98486	11.762	4.0639	11.5391	4.95823	14.5141	6.33858
8.59874	0.38822	7.40375	2.63712	4.98081	6.09175	5.3457	11.0726	11.2224	0.86443	8.88777	1.98705	11.8029	4.07016	11.5796	4.96318	14.5633	6.34637
8.62833	0.388	7.43019	2.64096	5.00554	6.10872	5.36816	11.0918	11.261	0.86622	8.91756	1.98907	11.8423	4.07452	11.6189	4.96922	14.6181	6.35592
8.65977	0.388	7.45504	2.64621	5.02944	6.12565	5.39026	11.1108	11.3001	0.86807	8.94825	1.9939	11.8819	4.08194	11.6576	4.9789	14.6718	6.37013
8.69243	0.38966	7.47989	2.65366	5.05213	6.14341	5.41182	11.1277	11.3394	0.86826	8.98197	1.99785	11.9224	4.0905	11.6945	4.98653	14.7253	6.38368
8.72405	0.39114	7.50409	2.65688	5.07361	6.15722	5.4338	11.142	11.3775	0.87008	9.01785	2.00179	11.9637	4.0952	11.7312	4.98964	14.7777	6.39503
8.7546	0.39163	7.52883	2.66004	5.09511	6.17028	5.45586	11.1565	11.4161	0.87562	9.05436	2.00693	12.0051	4.10198	11.7701	5.00158	14.8286	6.4096
8.78371	0.39329	7.55563	2.66705	5.11642	6.18219	5.47726	11.1722	11.4531	0.87806	9.0896	2.01366	12.0429	4.11068	11.8119	5.01521	14.8796	6.42153
8.81274	0.39562	7.58435	2.67596	5.13706	6.1962	5.49794	11.1851	11.4874	0.87899	9.12415	2.01771	12.0792	4.1162	11.8557	5.02663	14.9307	6.4298
8.84358	0.3959	7.61364	2.6812	5.15792	6.21021	5.51895	11.1992	11.5223	0.88433	9.15714	2.02158	12.1153	4.12123	11.904	5.03989	14.9838	6.44043
8.87304	0.39804	7.64412	2.6895	5.17944	6.22244	5.54096	11.2158	11.5599	0.88787	9.18811	2.02474	12.1534	4.13184	11.9494	5.05571	15.0397	6.45171
8.90133	0.39829	7.67221	2.69925	5.20193	6.23979	5.56331	11.2327	11.6019	0.88857	9.2185	2.02654	12.1973	4.14118	11.9954	5.06569	15.0933	6.46239
8.92919	0.40056	7.69961	2.70659	5.22486	6.25789	5.58511	11.2483	11.6457	0.89005	9.24867	2.02971	12.2433	4.14909	12.0394	5.0741	15.1455	6.47419
8.95699	0.4012	7.72581	2.70898	5.24828	6.27223	5.60666	11.266	11.689	0.89413	9.27681	2.03449	12.2889	4.16152	12.0801	5.08212	15.2004	6.48613
8.98614	0.40213	7.74982	2.71402	5.2713	6.28935	5.62633	11.2827	11.7318	0.89525	9.306	2.03713	12.3352	4.17502	12.1186	5.08704	15.2561	6.49728
9.01555	0.40217	7.77343	2.71829	5.29419	6.30782	5.64663	11.296	11.7737	0.89716	9.33637	2.04176	12.3793	4.18167	12.1552	5.09284	15.3099	6.50789
9.04462	0.40412	7.79583	2.72195	5.31659	6.32159	5.66865	11.3128	11.8138	0.89781	9.36939	2.0497	12.4228	4.19106	12.1924	5.1008	15.3593	6.51459
9.07219	0.40485	7.8195	2.72431	5.33913	6.33523	5.69183	11.3308	11.8519	0.90073	9.40256	2.05352	12.4641	4.19971	12.2319	5.10945	15.4081	6.52298
9.10042	0.40604	7.84532	2.73083	5.36287	6.35325	5.71443	11.3506	11.8866	0.90159	9.43618	2.05543	12.5009	4.20247	12.2714	5.11793	15.4581	6.53007
9.1281	0.4079	7.87145	2.7398	5.38768	6.36813	5.73834	11.3705	11.9208	0.90217	9.46943	2.06161	12.5362	4.20263	12.311	5.12743	15.5083	6.53723
9.15652	0.40773	7.89907	2.74568	5.41053	6.38226	5.76286	11.3952	11.9563	0.90191	9.50104	2.06421	12.5716	4.20761	12.3525	5.1372	15.5566	6.54158
9.18668	0.40786	7.92603	2.74949	5.4341	6.39931	5.78724	11.4175	11.9928	0.90666	9.53339	2.06422	12.6093	4.21006	12.3937	5.14402	15.6046	6.55158
9.2174	0.40974	7.95274	2.75726	5.45883	6.41876	5.81188	11.4378	12.0325	0.90875	9.56594	2.06858	12.6499	4.21426	12.4346	5.14997	15.6533	6.56015
9.24876	0.41006	7.97819	2.76341	5.48297	6.43227	5.83467	11.4561	12.072	0.91097	9.59796	2.07581	12.6924	4.2241	12.4758	5.15786	15.7043	6.57054
9.28076	0.41044	8.00414	2.76583	5.50585	6.44505	5.85529	11.4724	12.1112	0.91365	9.62997	2.07825	12.7332	4.23672	12.5136	5.16396	15.7577	6.58008
9.3141	0.41201	8.02922	2.77167	5.5277	6.46007	5.87634	11.4826	12.1511	0.91763	9.66289	2.08337	12.7747	4.24387	12.5494	5.17052	15.8097	6.59378
9.34716	0.41405	8.05561	2.78009	5.54885	6.47233	5.89706	11.4947	12.1901	0.917	9.69767	2.09112	12.8163	4.25258	12.5847	5.18132	15.8604	6.6034
9.37787	0.41322	8.08086	2.7862	5.57037	6.48137	5.91768	11.5082	12.2277	0.91818	9.73344	2.09465	12.8566	4.26138	12.6254	5.19283	15.9128	6.61491
9.40561	0.41457	8.10729	2.79181	5.59278	6.49337	5.93874	11.521	12.2644	0.91928	9.76779	2.09395	12.8954	4.2634	12.6685	5.20323	15.9658	6.62551
9.43316	0.41578	8.13549	2.80103	5.61487	6.50852	5.96104	11.5358	12.2993	0.92213	9.80165	2.09955	12.9334	4.26819	12.7155	5.21623	16.0212	6.63727
9.461	0.41697	8.16502	2.80881	5.63614	6.52159	5.98287	11.5553	12.3352	0.92412	9.83352	2.10551	12.9712	4.27974	12.7618	5.23015	16.0777	6.64956
9.48903	0.41548	8.19363	2.81296	5.65727	6.53398	6.0054	11.5712	12.3737	0.92601	9.86376	2.10725	13.01	4.28742	12.8075	5.24012	16.1337	6.6615
9.51728	0.41838	8.22119	2.81788	5.67889	6.54892	6.02723	11.5858	12.4163	0.92916	9.89465	2.10938	13.0539	4.29364	12.8528	5.25057	16.1866	6.67162
9.54548	0.41987	8.24773	2.82572	5.70165	6.56348	6.04953	11.6026	12.4602	0.93367	9.92432	2.11741	13.0985	4.30966	12.8962	5.26058	16.2363	6.68311
9.57513	0.4213	8.27247	2.82822	5.72358	6.57519	6.07117	11.6154	12.5042	0.93413	9.95395	2.12109	13.1452	4.32041	12.9374	5.26728	16.2893	6.69241
9.60482	0.4227	8.29762	2.83058	5.7471	6.59052	6.09102	11.6246	12.5465	0.93619	9.98326	2.12116	13.19	4.32622	12.9735	5.27008	16.341	6.69986
9.6338	0.42674	8.3224	2.83807	5.77083	6.60655	6.11116	11.6378	12.5871	0.9391	10.0138	2.12441	13.2333	4.33614	13.0089	5.27585	16.3923	6.70587
9.66387	0.42697	8.34572	2.84442	5.79393	6.62304	6.13268	11.6537	12.6248	0.94054	10.0453	2.13091	13.2747	4.34363	13.0441	5.27891	16.4437	6.71487
9.6921	0.4261	8.36952	2.84546	5.81741	6.63975	6.15564	11.6694	12.6616	0.94056	10.08	2.1322	13.3131	4.34485	13.0822	5.28365	16.4923	6.72133
9.71842	0.42706	8.39462	2.85157	5.84268	6.65799	6.17931	11.6899	12.6973	0.94444	10.1125	2.13434	13.351	4.3482	13.1237	5.29148	16.5426	6.72667
9.74543	0.42863	8.42189	2.85888	5.86807	6.67405	6.20345	11.7142	12.7327	0.94877	10.1437	2.1403	13.386	4.35352	13.166	5.30174	16.5924	6.73647
9.77369	0.42866	8.44857	2.86105	5.89168	6.68767	6.22841	11.7376	12.7672	0.95133	10.176	2.14563	13.4225	4.3575	13.2082	5.30894	16.6418	6.74884
9.80331	0.4304	8.47573	2.86339	5.91399	6.70125	6.25327	11.7563	12.8031	0.95461	10.2103	2.14858	13.4599	4.36618	13.2496	5.31891	16.6921	6.75506
9.83489	0.43437	8.50125	2.87157	5.93551	6.71322	6.27683	11.7726	12.843	0.95926	10.2439	2.1545	13.4995	4.37605	13.2899	5.32891	16.7418	6.76379
9.86778	0.43568	8.52653	2.87782	5.95773	6.72217	6.29821	11.7874	12.8835	0.9598	10.2801	2.1599	13.5421	4.38308	13.3307	5.33653	16.7899	6.77449
9.90134	0.436	8.55364	2.88075	5.97956	6.73365	6.31835	11.7978	12.9235	0.95815	10.3142	2.15998	13.5847	4.38958	13.3694	5.34388	16.839	6.7811
9.93526	0.43677	8.58041	2.88792	6.00197	6.74714	6.33835	11.8046	12.9632	0.96025	10.346	2.16383	13.627	4.39523	13.4075	5.35259	16.8888	6.78546
9.96747	0.43645	8.60744	2.89643	6.02382	6.75778	6.35823	11.8168	13.001	0.96139	10.379	2.16691	13.6666	4.40246	13.4455	5.36097	16.9412	6.79599
9.99693	0.43598	8.63375	2.90045	6.04602	6.77092	6.37931	11.8323	13.0381	0.96155	10.4115	2.16856	13.7062	4.40824	13.4853	5.36831	16.9937	6.80872
10.024	0.43579	8.66034	2.90452	6.0683	6.78638	6.40156	11.8459	13.0759	0.96431	10.4455	2.17164	13.7466	4.41539	13.529	5.37909	17.0506	6.82197
10.0501	0.43687	8.68895	2.91241	6.09122	6.79842	6.42384	11.8603	13.1138	0.96918	10.4779	2.18038	13.7884	4.42675	13.5753	5.39151	17.1092	6.83681
10.0768	0.43839	8.71683	2.91742	6.11332	6.80812	6.44601	11.8773	13.1541	0.9717	10.5093	2.18238	13.8292	4.43541	13.6219	5.4028	17.1672	6.85332
10.1045	0.44019	8.74367	2.92203	6.13466	6.82006	6.46849	11.8925	13.1944	0.97419	10.5393	2.18581	13.8704	4.44258	13.6662	5.41419	17.2222	6.86631
10.1331	0.4413	8.77027	2.92956	6.1554	6.83116	6.49082	11.9035	13.2336	0.97598	10.5698	2.19224	13.9129	4.45423	13.7089	5.42516	17.2743	6.87493
10.1631	0.44221	8.79546	2.93595	6.17603	6.84064	6.51285	11.9142	13.277	0.97788	10.6011	2.19306	13.9572	4.46296	13.7501	5.43063	17.3232	6.88233
10.1923	0.44196	8.8205	2.94076	6.19816	6.85119	6.53304	11.927	13.3208	0.97813	10.6328	2.19204	14.0017	4.46905	13.7891	5.43397	17.3721	6.88864
10.2227	0.44306	8.84505	2.94687	6.22094	6.86791	6.55403	11.9392	13.3615	0.97829	10.6641	2.19828	14.045	4.47774	13.8275	5.43941	17.4217	6.89489
10.2521	0.44261	8.87037	2.9516	6.24455	6.88341	6.57396	11.9505	13.4002	0.98158	10.6935	2.20144	14.086	4.48573	13.862	5.44211	17.472	6.9012
10.2818	0.44305	8.89557	2.95456	6.26965	6.89787	6.59479	11.9659	13.4371	0.98493	10.7241	2.20222	14.126	4.48795	13.8979	5.4453	17.5233	6.90811
10.3098	0.44434	8.92031	2.95832	6.2954	6.9167	6.61848	11.9858	13.4738	0.98662	10.7567	2.20842	14.1644	4.49433	13.9359	5.45462	17.5737	6.91636
10.3367	0.44753	8.94543	2.96251	6.32029	6.93497	6.64347	12.0069	13.5097	0.99008	10.7877	2.21664	14.2028	4.49927	13.9763	5.46505	17.6242	6.92572
10.3644	0.44874	8.97114	2.96758	6.34559	6.94685	6.66881	12.0273	13.546	0.99285	10.8203	2.2185	14.239	4.50387	14.0182	5.47349	17.6761	6.93332
10.3923	0.45021	8.99804	2.97276	6.36976	6.95929	6.69432	12.0467	13.5816	0.99351	10.8531	2.22223	14.2758	4.50763	14.0611	5.48509	17.7285	6.93969
10.422	0.45258	9.02318	2.97872	6.39149	6.97298	6.71767	12.065	13.6174	0.9943	10.8884	2.22696	14.3131	4.51394	14.1045	5.49684	17.7786	6.9487
10.4548	0.45408	9.04886	2.98347	6.41168	6.9824	6.74072	12.0802	13.6555	0.99561	10.9252	2.23129	14.352	4.51969	14.1456	5.50321	17.8273	6.95433
10.4883	0.45208	9.0757	2.99072	6.43211	6.99157	6.76246	12.0905	13.696	0.99578	10.9611	2.23032	14.3956	4.52489	14.184	5.50993	17.8741	6.95971
10.522	0.45229	9.10306	2.99604	6.45361	7.00497	6.7825	12.0991	13.7362	0.99848	10.9954	2.23557	14.4375	4.53309	14.2254	5.52008	17.9205	6.96751
10.5547	0.45502	9.13199	3.0001	6.47625	7.01736	6.80215	12.1098	13.7752	1.00096	11.0267	2.2428	14.4789	4.54178	14.2668	5.52753	17.9693	6.97841
10.5856	0.4559	9.16167	3.006	6.49887	7.02787	6.82131	12.1192	13.8133	1.00329	11.0572	2.24533	14.5191	4.54982	14.3075	5.53328	18.0232	6.9895
10.6139	0.45733	9.18933	3.01349	6.52147	7.03888	6.84196	12.1282	13.8502	1.0073	11.0887	2.24696	14.5586	4.55708	14.3475	5.54521	18.0807	7.00452
10.6409	0.46277	9.21564	3.01716	6.54439	7.05133	6.86452	12.1394	13.8904	1.01087	11.1198	2.25484	14.5999	4.56954	14.3905	5.5563	18.1399	7.02
10.6675	0.4651	9.24181	3.02302	6.56694	7.06152	6.88684	12.1547	13.9313	1.01285	11.1514	2.25674	14.6429	4.57646	14.4366	5.5653	18.1981	7.03341
10.6939	0.46512	9.26799	3.03066	6.58974	7.07055	6.90989	12.1684	13.9739	1.01474	11.1828	2.25584	14.6871	4.5833	14.4816	5.57455	18.255	7.04511
10.7209	0.46468	9.29424	3.03585	6.61207	7.08239	6.93268	12.1804	14.013	1.01639	11.2143	2.25961	14.7283	4.59084	14.5245	5.58653	18.3079	7.05367
10.7488	0.46713	9.31994	3.03869	6.63169	7.09339	6.95431	12.1937	14.0529	1.01947	11.2468	2.26486	14.7702	4.59947	14.5661	5.59283	18.3604	7.05968
10.7797	0.46501	9.34487	3.04413	6.65203	7.10323	6.97602	12.2087	14.0918	1.0226	11.2782	2.26673	14.8119	4.60518	14.6052	5.59837	18.4075	7.06332
10.8101	0.46477	9.37036	3.04824	6.67353	7.11499	6.99746	12.2191	14.1322	1.02465	11.3104	2.27074	14.8561	4.61555	14.6435	5.6022	18.4536	7.06985
10.84	0.4683	9.39467	3.051	6.69645	7.12948	7.01872	12.2297	14.174	1.02587	11.3422	2.27799	14.8996	4.62421	14.6817	5.60853	18.4991	7.07606
10.8695	0.47205	9.41994	3.05485	6.72052	7.14285	7.03992	12.244	14.2119	1.03095	11.3719	2.28246	14.9401	4.63153	14.7185	5.61018	18.549	7.08358
10.8991	0.47112	9.44694	3.06151	6.74666	7.15861	7.06131	12.2597	14.2484	1.03137	11.401	2.28454	14.9768	4.63919	14.7552	5.61629	18.6002	7.09148
10.9276	0.47342	9.47233	3.06676	6.77197	7.17577	7.08425	12.2743	14.2858	1.03069	11.4316	2.28842	15.0158	4.6464	14.7926	5.62616	18.6538	7.10347
10.9554	0.47644	9.497	3.07169	6.79811	7.19135	7.10863	12.294	14.3229	1.03163	11.4632	2.29173	15.0544	4.64693	14.8327	5.63405	18.7059	7.11399
10.9835	0.4738	9.52144	3.07724	6.82319	7.20442	7.13384	12.3146	14.3608	1.03406	11.4967	2.29136	15.0925	4.65214	14.8759	5.64159	18.7588	7.12385
11.0128	0.47373	9.54583	3.08344	6.84596	7.21669	7.15807	12.3334	14.3972	1.0317	11.5308	2.29597	15.133	4.65831	14.919	5.65299	18.812	7.13429
11.0427	0.47452	9.57263	3.08756	6.86747	7.22636	7.18107	12.347	14.4334	1.03373	11.5673	2.30238	15.17	4.66253	14.9601	5.6608	18.8642	7.14372
11.0741	0.47614	9.59994	3.09249	6.88702	7.23289	7.20313	12.3607	14.4707	1.03702	11.6031	2.30565	15.2088	4.66564	15	5.66726	18.9118	7.15071
11.1088	0.47556	9.62719	3.09758	6.9066	7.24022	7.2244	12.3709	14.5094	1.04127	11.6392	2.31156	15.2487	4.67832	15.0385	5.67879	18.9595	7.15933
11.1422	0.4785	9.65499	3.10557	6.92731	7.2503	7.24459	12.3766	14.5472	1.04515	11.674	2.31864	15.2913	4.68494	15.0822	5.68741	19.0072	7.16805
11.1727	0.4785	9.68445	3.11143	6.94981	7.2598	7.26491	12.3814	14.5862	1.04965	11.7051	2.32012	15.3316	4.69121	15.1251	5.6965	19.0568	7.17938
11.2022	0.48063	9.71417	3.11972	6.97207	7.27068	7.28459	12.391	14.625	1.0506	11.7345	2.32021	15.3714	4.70242	15.1692	5.70648	19.1118	7.19273
11.2301	0.47981	9.74319	3.12852	6.99546	7.28402	7.305	12.3989	14.6638	1.05199	11.7637	2.3251	15.4127	4.71269	15.2099	5.71532	19.1697	7.20787
11.2575	0.4808	9.7682	3.13401	7.01861	7.29807	7.32673	12.4103	14.7062	1.05317	11.7951	2.32489	15.4579	4.71637	15.2514	5.72201	19.2283	7.22107
11.2839	0.48173	9.7922	3.13756	7.04196	7.30869	7.35003	12.4262	14.7497	1.05269	11.8261	2.32663	15.5029	4.72635	15.2956	5.73102	19.2862	7.23376
11.3104	0.48228	9.81732	3.14295	7.0645	7.32068	7.37263	12.4417	14.7926	1.05419	11.8572	2.33155	15.5463	4.74007	15.3395	5.73947	19.3413	7.2436
11.3375	0.48312	9.84156	3.14607	7.08746	7.33293	7.39536	12.4559	14.8332	1.05785	11.8895	2.33572	15.5871	4.74435	15.3821	5.74619	19.393	7.25208
11.3659	0.48649	9.86624	3.14629	7.10915	7.34272	7.41753	12.4709	14.8717	1.06108	11.9215	2.3385	15.6274	4.74922	15.422	5.75331	19.4429	7.25667
11.3965	0.4869	9.89241	3.15233	7.13016	7.35223	7.43967	12.4832	14.9083	1.06335	11.9542	2.34492	15.6665	4.76187	15.4613	5.76021	19.4915	7.26112
11.4276	0.48699	9.91816	3.15843	7.15137	7.36518	7.46187	12.4947	14.9461	1.06604	11.9862	2.34514	15.7079	4.76739	15.4993	5.76752	19.5367	7.26617
11.4577	0.49042	9.94447	3.16285	7.17437	7.37826	7.48398	12.5081	14.9837	1.06725	12.0185	2.34554	15.7496	4.76523	15.5367	5.77145	19.5827	7.27093
11.4873	0.49069	9.97048	3.16879	7.19977	7.3917	7.50654	12.5224	15.0211	1.06724	12.0493	2.35016	15.7879	4.77187	15.5763	5.7777	19.6299	7.27663
11.5158	0.48944	9.99692	3.17651	7.22533	7.40858	7.52887	12.5361	15.0589	1.06762	12.0768	2.35011	15.8279	4.7815	15.6163	5.78299	19.6808	7.28614
11.5452	0.49117	10.0233	3.17904	7.25058	7.42316	7.55197	12.5526	15.0969	1.06874	12.1061	2.34998	15.8673	4.78386	15.6535	5.7888	19.7335	7.29549
11.5752	0.4928	10.0475	3.18139	7.27469	7.43451	7.57653	12.569	15.1351	1.0678	12.1386	2.35687	15.9071	4.78802	15.6928	5.79376	19.7878	7.30659
11.6055	0.49274	10.0708	3.18561	7.29811	7.44505	7.6	12.5836	15.1738	1.07047	12.1739	2.36396	15.9473	4.80148	15.7343	5.80223	19.8413	7.31747
11.6356	0.49368	10.0947	3.19076	7.32013	7.45381	7.62239	12.593	15.2121	1.07438	12.2103	2.36758	15.9874	4.8089	15.7755	5.80951	19.8947	7.32792
11.6662	0.4966	10.1205	3.19294	7.34144	7.46016	7.64442	12.6035	15.2496	1.07697	12.2462	2.37587	16.0253	4.81164	15.8145	5.81886	19.9457	7.33523
11.6985	0.49805	10.1481	3.20101	7.36185	7.46578	7.66569	12.6122	15.2851	1.07921	12.2817	2.38273	16.0621	4.81724	15.8557	5.83082	19.9945	7.34489
11.7298	0.49937	10.1769	3.21053	7.38212	7.47468	7.68611	12.6178	15.3215	1.0828	12.3171	2.38722	16.0993	4.82459	15.8983	5.84132	20.0455	7.35462
11.7608	0.50052	10.2067	3.21738	7.40229	7.48487	7.70673	12.6237	15.3569	1.0833	12.3505	2.38723	16.1384	4.82475	15.9424	5.84968	20.098	7.3635
11.7898	0.50174	10.236	3.22205	7.4248	7.4948	7.72849	12.6338	15.3947	1.08501	12.3815	2.39157	16.1794	4.83127	15.9875	5.86165	20.1507	7.37309
11.8191	0.50229	10.2659	3.23273	7.4477	7.50695	7.74894	12.6441	15.436	1.08548	12.4108	2.39345	16.223	4.84186	16.0316	5.87092	20.2051	7.38571
11.8467	0.5029	10.294	3.2367	7.47126	7.52191	7.76927	12.6535	15.4781	1.08791	12.4381	2.39552	16.2676	4.84991	16.0737	5.87565	20.26	7.39655
11.8734	0.50402	10.3198	3.23692	7.49529	7.53234	7.79022	12.6658	15.5213	1.09117	12.4671	2.39752	16.3138	4.86035	16.114	5.88377	20.3164	7.40731
11.9025	0.50492	10.3433	3.24182	7.51861	7.54183	7.81349	12.6779	15.5642	1.09388	12.4993	2.40404	16.3581	4.8737	16.1529	5.89547	20.3734	7.41863
11.9303	0.50642	10.3656	3.24657	7.5405	7.55399	7.8362	12.692	15.6076	1.09551	12.5319	2.40689	16.4029	4.88155	16.1939	5.90109	20.4269	7.43051
11.9584	0.50699	10.3892	3.24692	7.56212	7.56411	7.8589	12.7026	15.6484	1.09898	12.5648	2.40971	16.4441	4.885	16.2355	5.90758	20.4766	7.43857
11.9858	0.50827	10.4141	3.25275	7.58577	7.57324	7.88026	12.7137	15.6862	1.09924	12.5976	2.41311	16.4823	4.89284	16.2751	5.91742	20.5243	7.44436
12.0152	0.50863	10.441	3.26159	7.60792	7.58599	7.90214	12.7294	15.7224	1.0994	12.6309	2.41519	16.52	4.89603	16.3146	5.92244	20.5746	7.44808
12.0445	0.50893	10.4672	3.26586	7.62961	7.60064	7.92522	12.7453	15.7571	1.10268	12.6624	2.41586	16.5594	4.8969	16.354	5.92495	20.6231	7.45268
12.0753	0.51009	10.4931	3.26864	7.6533	7.61153	7.94873	12.7587	15.7931	1.10333	12.6947	2.41861	16.5975	4.90128	16.3932	5.93102	20.669	7.4548
12.1047	0.51182	10.5203	3.27589	7.67712	7.62379	7.9733	12.7754	15.8303	1.10425	12.7246	2.42054	16.6361	4.90932	16.4325	5.93766	20.7175	7.45791
12.1337	0.51342	10.5463	3.27911	7.70337	7.63671	7.99599	12.7927	15.8687	1.10748	12.7546	2.42361	16.6761	4.91393	16.4725	5.94185	20.7667	7.46542
12.164	0.5161	10.5722	3.28007	7.72863	7.64749	8.01804	12.8046	15.9077	1.11129	12.7848	2.42921	16.7165	4.92095	16.5126	5.94888	20.8191	7.47393
12.1967	0.51845	10.5966	3.28461	7.75153	7.65506	8.04079	12.8157	15.9462	1.11191	12.817	2.43596	16.758	4.93192	16.5512	5.95636	20.8727	7.48289
12.2298	0.51953	10.6204	3.29245	7.77289	7.66523	8.06417	12.8274	15.9856	1.11245	12.8522	2.43913	16.7985	4.93771	16.5872	5.96288	20.9247	7.49342
12.2604	0.52021	10.6451	3.29706	7.79447	7.67416	8.08713	12.8369	16.0239	1.11496	12.8887	2.44294	16.8395	4.94261	16.6253	5.96994	20.9752	7.50615
12.2903	0.52063	10.6706	3.30245	7.81654	7.68157	8.10828	12.8456	16.0618	1.116	12.9253	2.44726	16.8794	4.94951	16.6667	5.9792	21.0278	7.51474
12.3204	0.51902	10.6992	3.31291	7.83852	7.68998	8.12888	12.8547	16.0983	1.11542	12.96	2.45021	16.9167	4.95512	16.7105	5.98907	21.0797	7.52495
12.3493	0.52357	10.7284	3.32008	7.85864	7.69993	8.15005	12.8639	16.1316	1.11752	12.9937	2.45164	16.9523	4.95609	16.757	5.99837	21.1335	7.53437
12.3793	0.5246	10.7576	3.32577	7.87931	7.70788	8.17169	12.8732	16.1674	1.12299	13.0263	2.45472	16.9903	4.96385	16.8033	6.00965	21.1905	7.54509
12.4071	0.52473	10.7875	3.3318	7.90091	7.71633	8.19338	12.8822	16.2062	1.1256	13.0564	2.45872	17.0319	4.97467	16.8483	6.02162	21.2458	7.5543
12.4357	0.52788	10.816	3.33991	7.92397	7.72708	8.21467	12.8901	16.2495	1.12903	13.0863	2.46264	17.0754	4.98306	16.8925	6.03084	21.2983	7.56682
12.4642	0.5309	10.8423	3.34299	7.94751	7.73694	8.23485	12.8987	16.2939	1.13348	13.1137	2.46479	17.1217	4.99287	16.934	6.03674	21.3518	7.57703
12.4927	0.52639	10.8668	3.34719	7.97076	7.74643	8.25578	12.9082	16.3377	1.13576	13.1425	2.46762	17.1675	5.00649	16.9725	6.04353	21.4067	7.58784
12.5213	0.52796	10.891	3.35202	7.99269	7.75924	8.27731	12.9176	16.3804	1.13599	13.1736	2.47102	17.2124	5.01568	17.0104	6.04989	21.461	7.59559
12.5492	0.53098	10.9132	3.35442	8.01569	7.77036	8.29965	12.9312	16.4222	1.1367	13.2066	2.47459	17.2559	5.01869	17.0492	6.05106	21.5111	7.60294
12.5785	0.53012	10.937	3.35642	8.03894	7.78094	8.32226	12.9451	16.4613	1.13796	13.2398	2.47366	17.2973	5.02298	17.0882	6.05724	21.5604	7.6081
12.6059	0.52985	10.9621	3.36052	8.06247	7.79338	8.34496	12.9604	16.4982	1.14128	13.2729	2.47934	17.3356	5.02961	17.1261	6.06336	21.6078	7.6145
12.6337	0.5333	10.9894	3.36293	8.08597	7.80598	8.36816	12.9771	16.5337	1.14419	13.3063	2.4831	17.3723	5.032	17.1664	6.07055	21.6576	7.61861
12.6618	0.53433	11.0164	3.36615	8.11097	7.8148	8.39198	12.9924	16.5672	1.14657	13.3378	2.48839	17.4078	5.03661	17.2071	6.07726	21.7069	7.62514
12.6919	0.5353	11.043	3.37265	8.13389	7.8256	8.41603	13.0067	16.6025	1.14879	13.37	2.49138	17.4449	5.04582	17.2483	6.08677	21.7562	7.63256
12.7223	0.53709	11.0693	3.3792	8.15738	7.83712	8.43992	13.0215	16.6393	1.15217	13.4011	2.49999	17.4845	5.05396	17.2896	6.09185	21.8055	7.63996
12.7532	0.54035	11.0951	3.38325	8.18117	7.84767	8.46399	13.0315	16.6798	1.15047	13.4336	2.50141	17.5265	5.05873	17.3296	6.09937	21.8545	7.64698
12.7844	0.53995	11.1198	3.39114	8.20467	7.85633	8.48492	13.0401	16.7188	1.15034	13.4663	2.50418	17.568	5.06845	17.3703	6.10436	21.9061	7.65665
12.8181	0.54041	11.1449	3.39764	8.22701	7.86812	8.50521	13.0513	16.7582	1.15382	13.4983	2.50614	17.6101	5.07429	17.4082	6.10743	21.9559	7.66451
12.8508	0.54176	11.1707	3.4016	8.2481	7.87961	8.52701	13.0605	16.7978	1.15498	13.5315	2.512	17.6506	5.07847	17.4432	6.11263	22.0091	7.67212
12.8839	0.54309	11.1958	3.4048	8.27021	7.88665	8.54851	13.0676	16.836	1.15464	13.5685	2.51443	17.6904	5.08426	17.4814	6.12198	22.0601	7.68038
12.9124	0.54233	11.2223	3.41277	8.29208	7.89464	8.56998	13.0786	16.8738	1.15859	13.6042	2.52062	17.7311	5.09067	17.5232	6.1294	22.1119	7.6916
12.9394	0.5447	11.2506	3.41896	8.31406	7.90356	8.59132	13.0898	16.9101	1.1625	13.6382	2.52777	17.7694	5.09446	17.5684	6.13926	22.1669	7.70319
12.9673	0.54783	11.28	3.42489	8.33641	7.91015	8.61292	13.0965	16.947	1.163	13.6709	2.53204	17.8054	5.1017	17.614	6.15343	22.2248	7.71501
12.9954	0.54852	11.3099	3.43245	8.35699	7.91629	8.63479	13.1046	16.9839	1.16633	13.7015	2.53473	17.8439	5.11134	17.6594	6.16635	22.2823	7.72693
13.0241	0.54735	11.3372	3.44008	8.37791	7.92631	8.65662	13.1155	17.0239	1.16902	13.7316	2.53684	17.8865	5.11982	17.7052	6.17344	22.3374	7.74072
13.0527	0.55054	11.3639	3.44449	8.40014	7.93539	8.67864	13.1251	17.0656	1.17029	13.7615	2.53788	17.9319	5.12762	17.7491	6.1852	22.3882	7.74774
13.0816	0.5511	11.3894	3.44721	8.4233	7.94516	8.70057	13.1312	17.1093	1.17044	13.7918	2.5372	17.9775	5.13656	17.7909	6.19252	22.4404	7.75362
13.1099	0.55029	11.4141	3.45022	8.44559	7.95605	8.72078	13.1424	17.1527	1.17394	13.8204	2.54013	18.0222	5.14459	17.828	6.19595	22.4931	7.76022
13.1392	0.55151	11.4396	3.45342	8.46836	7.96695	8.74071	13.1526	17.1937	1.17574	13.8509	2.54307	18.0655	5.15179	17.8657	6.19704	22.5434	7.76741
13.1685	0.55475	11.4625	3.45526	8.4915	7.97762	8.76169	13.1614	17.2338	1.17777	13.8822	2.54593	18.1073	5.15842	17.901	6.20294	22.5938	7.76962
13.1984	0.55414	11.4856	3.45855	8.51569	7.98906	8.78475	13.1723	17.2722	1.18114	13.9164	2.5495	18.1481	5.16357	17.9378	6.20599	22.643	7.77792
13.2269	0.5553	11.5105	3.46334	8.54036	8.00131	8.80789	13.1878	17.3078	1.18506	13.9491	2.5562	18.1864	5.1679	17.9777	6.21251	22.6922	7.78539
13.2537	0.55744	11.5367	3.46936	8.56564	8.0131	8.83227	13.2017	17.343	1.18534	13.9818	2.5593	18.2226	5.1739	18.0199	6.22101	22.7406	7.79318
13.2808	0.55826	11.5644	3.47533	8.59001	8.02453	8.85708	13.2167	17.3784	1.18735	14.0128	2.56155	18.2578	5.17587	18.0617	6.23026	22.792	7.7998
13.309	0.55758	11.5924	3.4833	8.61317	8.03633	8.8817	13.2352	17.4134	1.18958	14.0451	2.56541	18.2954	5.17796	18.1022	6.23841	22.8433	7.80763
13.3402	0.55931	11.6188	3.48775	8.63516	8.04693	8.90618	13.2495	17.4496	1.19004	14.079	2.57005	18.3344	5.18424	18.1442	6.24717	22.8936	7.81196
13.3725	0.56054	11.6433	3.49284	8.65714	8.05463	8.92932	13.2605	17.489	1.19111	14.1128	2.57291	18.3766	5.19218	18.1857	6.25381	22.9418	7.81653
13.4055	0.56094	11.6695	3.49851	8.67972	8.06202	8.9507	13.2708	17.5292	1.19383	14.1481	2.57651	18.4189	5.19833	18.2244	6.2596	22.9902	7.81979
13.4388	0.56209	11.6962	3.5016	8.70183	8.07	8.97054	13.2784	17.5695	1.19675	14.1812	2.58153	18.461	5.20802	18.2622	6.26822	23.0378	7.8272
13.4723	0.56721	11.7228	3.50462	8.72325	8.07579	8.98963	13.2815	17.6086	1.19876	14.2146	2.58756	18.5023	5.21955	18.2999	6.27625	23.0898	7.83578
13.5028	0.56842	11.7498	3.51323	8.74476	8.08277	9.01046	13.2865	17.6476	1.20103	14.2481	2.59074	18.5419	5.22922	18.3389	6.28458	23.1419	7.84976
13.5307	0.5683	11.7764	3.51929	8.76778	8.09113	9.03223	13.2955	17.6859	1.20334	14.2817	2.59393	18.5822	5.2346	18.3813	6.29643	23.1977	7.86408
13.5581	0.56978	11.8032	3.52418	8.78974	8.10088	9.05437	13.3037	17.7231	1.20618	14.3142	2.59857	18.6212	5.24	18.4271	6.31072	23.2564	7.88079
13.5839	0.57013	11.8324	3.53149	8.81308	8.10969	9.07673	13.3133	17.7628	1.20628	14.3457	2.60097	18.6628	5.24557	18.4735	6.32209	23.315	7.89173
13.6105	0.56791	11.8615	3.53917	8.83498	8.11976	9.09904	13.3264	17.802	1.20687	14.376	2.60275	18.7042	5.2492	18.519	6.33051	23.3723	7.90454
13.6392	0.56722	11.8884	3.54069	8.8574	8.12866	9.12131	13.3394	17.8417	1.20942	14.4065	2.60694	18.745	5.25485	18.5616	6.34174	23.4262	7.91048
13.6691	0.56976	11.9136	3.54477	8.87809	8.13586	9.1433	13.3471	17.8819	1.20948	14.4381	2.60848	18.7886	5.2633	18.6042	6.34853	23.4761	7.916
13.6992	0.57102	11.938	3.54916	8.89898	8.14227	9.16427	13.354	17.9253	1.21038	14.4701	2.6106	18.833	5.27271	18.6439	6.35169	23.5249	7.91929
13.7286	0.57182	11.9637	3.55199	8.92208	8.15141	9.18469	13.3627	17.9685	1.21215	14.5001	2.61607	18.8767	5.28191	18.683	6.35548	23.5721	7.92416
13.7584	0.57546	11.9882	3.55249	8.94468	8.16013	9.2052	13.3684	18.0081	1.21677	14.5296	2.62202	18.9197	5.29046	18.7183	6.36173	23.6217	7.92795
13.7875	0.57848	12.0123	3.5576	8.96829	8.171	9.22539	13.3758	18.047	1.21832	14.5611	2.62264	18.9603	5.29684	18.7533	6.36426	23.6721	7.93466
13.8164	0.57801	12.0371	3.56281	8.99298	8.18396	9.24778	13.3891	18.083	1.22077	14.5937	2.627	18.9999	5.30108	18.7904	6.36919	23.723	7.94106
13.8437	0.57938	12.0615	3.56616	9.01778	8.19805	9.27207	13.4064	18.1191	1.22094	14.6247	2.6301	19.0375	5.305	18.8298	6.3778	23.7744	7.94923
13.8707	0.58145	12.0868	3.56972	9.04365	8.21004	9.297	13.4223	18.1552	1.22387	14.6568	2.63179	19.0751	5.30623	18.8726	6.38592	23.8257	7.95743
13.8986	0.58096	12.1133	3.57672	9.06817	8.22007	9.32187	13.4393	18.1907	1.22431	14.6905	2.63163	19.1125	5.30886	18.9153	6.39182	23.8772	7.96487
13.9276	0.58186	12.1404	3.58114	9.08982	8.22823	9.34697	13.456	18.227	1.22605	14.7249	2.63848	19.1498	5.31422	18.9586	6.40067	23.929	7.97016
13.9587	0.58498	12.167	3.58417	9.11132	8.23543	9.37047	13.467	18.2637	1.2288	14.7593	2.64416	19.1881	5.32043	19.0013	6.41025	23.9793	7.97664
13.9923	0.58583	12.1935	3.59062	9.1322	8.24059	9.39233	13.4732	18.3019	1.23318	14.7944	2.6506	19.2283	5.32743	19.0403	6.41421	24.0265	7.98144
14.0266	0.5879	12.2207	3.59831	9.15312	8.24702	9.41342	13.4782	18.3418	1.2349	14.829	2.65448	19.2708	5.33763	19.0781	6.42249	24.0727	7.98701
14.0598	0.58713	12.2483	3.60303	9.17584	8.25561	9.43317	13.4828	18.3819	1.23759	14.8618	2.66193	19.3128	5.34615	19.1182	6.43263	24.1216	7.99545
14.091	0.5879	12.2762	3.61216	9.19784	8.26309	9.45207	13.4862	18.4211	1.23819	14.8925	2.66305	19.3529	5.35217	19.1601	6.43927	24.1728	8.00625
14.1208	0.58921	12.3048	3.62065	9.22027	8.27239	9.47229	13.4932	18.4584	1.24103	14.9247	2.6633	19.3927	5.36029	19.2022	6.44381	24.2262	8.01813
14.1482	0.59	12.3311	3.62245	9.24272	8.28208	9.49402	13.5042	18.4973	1.24105	14.9587	2.66527	19.4336	5.36621	19.2443	6.45503	24.286	8.03119
14.1745	0.59046	12.3581	3.62739	9.26523	8.28998	9.51673	13.5148	18.5378	1.24169	14.9915	2.66988	19.4757	5.3711	19.2875	6.46381	24.3452	8.04423
14.2007	0.59417	12.3838	3.6348	9.28788	8.29697	9.53944	13.5269	18.5794	1.24245	15.0218	2.67055	19.5182	5.37861	19.3332	6.47138	24.4028	8.05514
14.227	0.59673	12.4099	3.6343	9.31071	8.30465	9.56208	13.5377	18.621	1.24637	15.0531	2.67664	19.5618	5.38756	19.3779	6.48091	24.4569	8.06281
14.2546	0.59753	12.4365	3.63595	9.33178	8.31122	9.58437	13.5451	18.6621	1.24742	15.0843	2.682	19.6023	5.39497	19.4208	6.49173	24.5109	8.06897
14.2843	0.59875	12.4618	3.64504	9.35159	8.31904	9.60601	13.5523	18.7014	1.25056	15.1152	2.68482	19.6452	5.40504	19.46	6.49604	24.5606	8.07525
14.3149	0.60082	12.4866	3.65151	9.37288	8.32801	9.62772	13.5613	18.7415	1.25315	15.1462	2.68683	19.6879	5.41423	19.4986	6.50122	24.6075	8.07947
14.3452	0.6009	12.5125	3.65351	9.39559	8.33876	9.64856	13.5665	18.7827	1.25487	15.1781	2.68912	19.7309	5.42174	19.5372	6.50514	24.6541	8.08186
14.3754	0.60047	12.5382	3.66079	9.41952	8.35093	9.6695	13.5744	18.8223	1.25736	15.2082	2.68992	19.7729	5.42502	19.5761	6.50832	24.6998	8.08754
14.4051	0.60145	12.564	3.66785	9.44476	8.36449	9.69054	13.5885	18.8583	1.25823	15.2381	2.69177	19.8127	5.42974	19.6128	6.51037	24.7507	8.09308
14.4335	0.60463	12.5889	3.67058	9.47096	8.3767	9.71331	13.6028	18.8943	1.2591	15.2671	2.69491	19.8503	5.4316	19.6493	6.5161	24.8008	8.09801
14.4615	0.60598	12.6147	3.67088	9.49666	8.38852	9.73739	13.6164	18.9323	1.2627	15.2974	2.69969	19.8891	5.43622	19.6882	6.52049	24.8536	8.10539
14.4908	0.60642	12.6394	3.67577	9.52131	8.39916	9.76264	13.6322	18.9684	1.26362	15.3317	2.70486	19.929	5.44116	19.7292	6.52955	24.9074	8.11316
14.5197	0.60827	12.6634	3.68055	9.54521	8.40715	9.78776	13.6468	19.0054	1.26325	15.3665	2.71187	19.9677	5.44809	19.7715	6.5392	24.9598	8.12128
14.5498	0.61192	12.6895	3.68329	9.56747	8.41343	9.81062	13.6577	19.0433	1.2662	15.4026	2.71703	20.0058	5.45553	19.8142	6.54861	25.0116	8.12943
14.5801	0.61039	12.717	3.68857	9.58769	8.4191	9.83251	13.6644	19.0789	1.26869	15.4392	2.72285	20.0448	5.46332	19.8554	6.55669	25.0629	8.13733
14.6118	0.60938	12.7438	3.69776	9.60691	8.42521	9.85408	13.6709	19.1161	1.2681	15.4755	2.72523	20.0831	5.46576	19.894	6.56655	25.1123	8.14415
14.6454	0.61188	12.7713	3.70351	9.6273	8.43095	9.87451	13.6787	19.1552	1.26863	15.5098	2.72971	20.1231	5.4714	19.935	6.57201	25.16	8.15288
14.6767	0.61307	12.8001	3.70768	9.64999	8.43829	9.89553	13.6834	19.1941	1.26989	15.5423	2.73012	20.1645	5.47736	19.9769	6.57788	25.3156	8.17891
14.7064	0.61019	12.8288	3.71633	9.67263	8.44558	9.91509	13.6878	19.2319	1.27153	15.5723	2.73287	20.2053	5.48135	20.0225	6.58459	25.4882	8.21588
14.7353	0.61233	12.8572	3.72077	9.69557	8.45459	9.935	13.6952	19.2727	1.27114	15.6021	2.7361	20.2459	5.48794	20.0651	6.59278	25.6666	8.2392
14.7639	0.6155	12.8844	3.72288	9.71894	8.4628	9.95584	13.7033	19.3125	1.27371	15.6324	2.73981	20.2868	5.50107	20.1064	6.59882	25.8303	8.24671
14.791	0.61584	12.909	3.73017	9.74223	8.47147	9.97818	13.7096	19.355	1.27876	15.6625	2.74228	20.3333	5.50987	20.147	6.6094	25.9905	8.2732
14.8185	0.61742	12.9339	3.73656	9.76466	8.48006	10.0018	13.7209	19.3977	1.28168	15.6946	2.74817	20.3781	5.5183	20.1902	6.61909	26.1698	8.30615
14.8456	0.62095	12.959	3.73767	9.78734	8.4881	10.0247	13.733	19.4394	1.28177	15.7266	2.75187	20.4223	5.52889	20.2351	6.62938	26.3254	8.33321
14.8727	0.62015	12.9846	3.74328	9.80774	8.49543	10.047	13.7439	19.4789	1.28439	15.7587	2.75176	20.4639	5.53769	20.2772	6.63539	26.4946	8.36587
14.9013	0.61981	13.0102	3.74991	9.82862	8.50227	10.069	13.7552	19.5164	1.28739	15.7911	2.75537	20.5026	5.53952	20.3154	6.64291	26.652	8.3859
14.9324	0.62174	13.0358	3.75086	9.84966	8.51027	10.0915	13.7673	19.5541	1.28792	15.8236	2.7578	20.5421	5.5437	20.3546	6.64554	26.8204	8.39247
14.9628	0.62192	13.0614	3.75318	9.87233	8.51985	10.1138	13.7766	19.5917	1.28896	15.8551	2.75931	20.5841	5.54947	20.3933	6.64843	26.9946	8.41558
14.9929	0.62189	13.088	3.75898	9.89683	8.53019	10.1362	13.785	19.6297	1.29243	15.8868	2.76203	20.6233	5.5536	20.4319	6.65159	27.1545	8.44799
15.0218	0.62596	13.1141	3.76185	9.9223	8.54163	10.1586	13.7964	19.6679	1.29676	15.9144	2.76772	20.6615	5.55716	20.4706	6.65869	27.3361	8.4749
15.0505	0.62736	13.1399	3.76441	9.94807	8.55466	10.1811	13.807	19.705	1.29896	15.9432	2.77148	20.7011	5.56418	20.5111	6.66208	27.4976	8.50348
15.0806	0.62628	13.1647	3.76912	9.97308	8.5658	10.2041	13.8177	19.7437	1.30084	15.9741	2.77578	20.7407	5.57131	20.5489	6.67073	27.66	8.52703
15.1108	0.6309	13.188	3.77529	9.99676	8.57487	10.2283	13.8307	19.7816	1.30331	16.0083	2.77703	20.7819	5.57698	20.5877	6.677	27.8341	8.54349
15.1406	0.63316	13.2116	3.77828	10.0196	8.5834	10.2524	13.8445	19.8205	1.30568	16.0447	2.78286	20.8211	5.57999	20.6283	6.68351	28.007	8.56363
15.1708	0.63176	13.2368	3.78323	10.0406	8.5892	10.2751	13.8536	19.8587	1.3048	16.0809	2.78454	20.8607	5.58408	20.6693	6.68874	28.1858	8.58734
15.2014	0.63247	13.2646	3.78965	10.0613	8.5932	10.2964	13.8636	19.8956	1.30337	16.1176	2.78728	20.8987	5.58915	20.7088	6.69747	28.3436	8.61768
15.2336	0.63659	13.2926	3.79509	10.0813	8.59702	10.3173	13.872	19.9315	1.3064	16.1531	2.79124	20.9367	5.59413	20.7507	6.70416	28.5111	8.65014
15.2652	0.63657	13.3213	3.79956	10.1015	8.60175	10.3385	13.8781	19.967	1.30882	16.1865	2.7981	20.9744	5.5967	20.7946	6.71375	28.667	8.67022
15.2956	0.6364	13.3514	3.80858	10.1228	8.60801	10.3598	13.8814	20.0032	1.30924	16.218	2.80078	21.0128	5.60469	20.8396	6.72386	28.8417	8.69127
15.324	0.63853	13.3812	3.81667	10.1467	8.61687	10.3806	13.8871	20.0432	1.31305	16.2488	2.80203	21.054	5.61546	20.8844	6.73464	29.0202	8.70972
15.3526	0.64084	13.4095	3.82168	10.1707	8.62593	10.4006	13.8919	20.0842	1.31711	16.2765	2.80439	21.0983	5.62387	20.9285	6.7428	29.19	8.72465
15.3801	0.64132	13.4361	3.82657	10.1939	8.6366	10.4215	13.8979	20.1279	1.31838	16.305	2.80605	21.143	5.63178	20.9697	6.75036	29.3736	8.76282
15.4083	0.63891	13.4601	3.83318	10.2173	8.64581	10.4431	13.905	20.1719	1.31848	16.335	2.80604	21.1881	5.6428	21.0085	6.75777	29.545	8.79901
15.4361	0.64095	13.4838	3.83407	10.2394	8.65479	10.4657	13.916	20.2143	1.31989	16.3682	2.80577	21.2334	5.65213	21.0485	6.76251	29.7004	8.81579
15.4643	0.64246	13.507	3.83427	10.2615	8.66273	10.4878	13.9271	20.2558	1.32156	16.4006	2.81304	21.2779	5.65691	21.0893	6.76766	29.8719	8.83422
15.4932	0.64249	13.5315	3.83696	10.284	8.66914	10.5094	13.9366	20.2951	1.32207	16.434	2.81739	21.3191	5.66178	21.1298	6.77447	30.0537	8.85466
15.521	0.64395	13.5572	3.84211	10.3066	8.67633	10.5322	13.9489	20.3306	1.32357	16.4667	2.81848	21.3563	5.66786	21.169	6.78081	30.2284	8.87369
15.5508	0.64696	13.5838	3.8448	10.3289	8.68456	10.5554	13.9621	20.3667	1.3275	16.4989	2.8239	21.395	5.67276	21.2083	6.78589	30.4028	8.89809
15.5809	0.64869	13.61	3.84964	10.3515	8.69385	10.5785	13.9718	20.4022	1.33062	16.5312	2.83059	21.4332	5.67637	21.2478	6.79226	30.5765	8.9348
15.6097	0.64909	13.6367	3.85674	10.3761	8.70502	10.6022	13.9835	20.4397	1.33189	16.5617	2.82939	21.4709	5.68115	21.2883	6.79743	30.7359	8.9604
15.6392	0.65133	13.6629	3.86191	10.4024	8.71776	10.6267	13.9977	20.4782	1.33368	16.5918	2.83073	21.511	5.68727	21.3291	6.8026	30.9017	8.9743
15.6701	0.65192	13.6891	3.86484	10.4276	8.72829	10.6496	14.0076	20.5165	1.33496	16.6218	2.83691	21.5515	5.69149	21.3685	6.80724	31.0577	8.99275
15.7011	0.65175	13.7147	3.86763	10.4504	8.73756	10.6718	14.0166	20.5554	1.33621	16.6534	2.83842	21.592	5.69587	21.406	6.81105	31.2386	9.01376
15.733	0.6522	13.7386	3.87156	10.4725	8.74396	10.6934	14.0275	20.5942	1.33663	16.6874	2.84134	21.6327	5.70133	21.444	6.81477	31.4081	9.03683
15.7645	0.65492	13.7629	3.87479	10.4949	8.74857	10.7158	14.0352	20.6328	1.33628	16.723	2.8487	21.6741	5.70746	21.4816	6.82086	31.5779	9.07308
15.7955	0.65594	13.7873	3.87908	10.516	8.75334	10.7379	14.0404	20.6711	1.34019	16.7592	2.85518	21.7135	5.71297	21.5209	6.82728	31.7441	9.10264
15.8259	0.65795	13.814	3.88525	10.5373	8.75718	10.7586	14.0483	20.7078	1.34265	16.7952	2.85862	21.7519	5.71823	21.5627	6.83597	31.9123	9.10826
15.8542	0.66055	13.8433	3.89228	10.5587	8.76249	10.7806	14.0549	20.7412	1.34591	16.8288	2.86348	21.7876	5.7261	21.6058	6.84755	32.0839	9.12569
15.884	0.66145	13.8734	3.90142	10.5786	8.77086	10.8018	14.0621	20.7762	1.34953	16.8618	2.86646	21.8243	5.73222	21.6524	6.85959	32.2441	9.15201
15.9135	0.66177	13.9035	3.90863	10.5999	8.77918	10.8238	14.0689	20.8133	1.35341	16.8941	2.86816	21.8634	5.73885	21.6981	6.87055	32.3996	9.17021
15.9419	0.6619	13.9317	3.91479	10.6228	8.78741	10.8455	14.0772	20.8551	1.35556	16.9234	2.86763	21.906	5.7479	21.7433	6.88025	32.5553	9.1951
15.97	0.66102	13.9593	3.91947	10.6467	8.79659	10.8669	14.0829	20.8986	1.3576	16.9513	2.87038	21.9528	5.75945	21.7879	6.88811	32.7249	9.22584
15.9991	0.66277	13.9841	3.92375	10.6701	8.80556	10.8872	14.0902	20.9428	1.35786	16.9802	2.87068	21.9988	5.76938	21.8292	6.89314	32.9014	9.23935
16.0278	0.66402	14.009	3.92393	10.6931	8.81283	10.9079	14.0955	20.986	1.36008	17.0099	2.87265	22.0439	5.7803	21.8666	6.89862	33.068	9.24924
16.0566	0.66579	14.0312	3.92522	10.715	8.81884	10.9288	14.1029	21.028	1.36211	17.0417	2.87933	22.0888	5.79068	21.905	6.90423	33.2487	9.27454
16.0843	0.66751	14.0545	3.92898	10.7372	8.82619	10.9511	14.111	21.0679	1.36474	17.0759	2.88529	22.131	5.80058	21.9437	6.91035	33.4069	9.29578
16.1137	0.67023	14.0794	3.93322	10.7606	8.83469	10.9739	14.1211	21.1062	1.36799	17.109	2.8872	22.1708	5.8031	21.9812	6.91703	33.5685	9.32291
16.1412	0.67066	14.1043	3.93767	10.7838	8.84257	10.9961	14.1329	21.1425	1.37097	17.1426	2.8946	22.2094	5.80478	22.021	6.92352	33.7281	9.34659
16.1688	0.67111	14.1319	3.94473	10.807	8.85165	11.0195	14.1471	21.1774	1.37272	17.1743	2.89838	22.2459	5.80717	22.0624	6.92959	33.8869	9.35841
16.197	0.67065	14.1587	3.95094	10.83	8.86198	11.0446	14.1615	21.212	1.37313	17.2067	2.89562	22.282	5.80762	22.1028	6.93305	34.06	9.36781
16.2267	0.67419	14.1861	3.95449	10.854	8.87174	11.0694	14.1765	21.2487	1.37293	17.2373	2.89645	22.3199	5.80731	22.1442	6.93617	34.2308	9.37914
16.2579	0.67326	14.2131	3.95844	10.8802	8.88023	11.094	14.19	21.2864	1.37343	17.2693	2.90243	22.362	5.81254	22.1847	6.93974	34.4096	9.39232
16.289	0.67398	14.2381	3.96198	10.9049	8.89089	11.1171	14.1988	21.3262	1.37323	17.3015	2.90301	22.4019	5.82113	22.2247	6.94402	34.5753	9.41861
16.3218	0.67756	14.2635	3.96441	10.9277	8.89737	11.1376	14.2045	21.3653	1.37576	17.3341	2.90544	22.4442	5.82928	22.2623	6.94689	34.7415	9.43422
16.3543	0.6799	14.2889	3.96882	10.9493	8.90421	11.1586	14.2109	21.4057	1.37913	17.368	2.91537	22.4849	5.83802	22.2983	6.95252
16.3875	0.67805	14.313	3.97631	10.9703	8.9103	11.1798	14.2149	21.4455	1.38192	17.4037	2.91995	22.5258	5.84613	22.3351	6.96042
16.4186	0.68073	14.3389	3.98213	10.9921	8.91733	11.201	14.219	21.4841	1.38538	17.4394	2.92082	22.5658	5.85307	22.3741	6.96837
16.4471	0.68252	14.3665	3.98914	11.0138	8.92077	11.2224	14.2257	21.5201	1.38888	17.4738	2.92506	22.6044	5.85558	22.4184	6.97645
16.4749	0.68177	14.3946	3.99751	11.0352	8.92799	11.2437	14.2348	21.555	1.38936	17.5063	2.9304	22.6413	5.85938	22.4656	6.98806
16.5015	0.68178	14.4245	4.00259	11.0565	8.93376	11.265	14.242	21.5911	1.39016	17.5391	2.92777	22.6792	5.86475	22.5117	6.99859
16.5299	0.684	14.4537	4.00392	11.0776	8.93953	11.2865	14.2498	21.6296	1.39087	17.5685	2.92877	22.7202	5.86926	22.5571	7.00727
16.5582	0.68675	14.4815	4.00965	11.0997	8.94614	11.3087	14.2571	21.6712	1.39229	17.5983	2.93356	22.7631	5.8779	22.602	7.0161
16.587	0.68801	14.5069	4.01365	11.1229	8.95528	11.3306	14.2629	21.7132	1.3941	17.628	2.93648	22.8081	5.89068	22.6448	7.02488
16.6156	0.69023	14.532	4.01647	11.146	8.96356	11.3526	14.266	21.7578	1.39832	17.6572	2.93651	22.8539	5.90058	22.6844	7.02909
16.6444	0.69334	14.5561	4.02207	11.1691	8.97278	11.372	14.2721	21.7999	1.40397	17.6873	2.94137	22.8988	5.9095	22.7218	7.03333
16.6745	0.69376	14.5809	4.02938	11.1923	8.98273	11.3923	14.279	21.8406	1.40696	17.7183	2.946	22.942	5.91969	22.7595	7.03666
16.7049	0.69244	14.6042	4.03417	11.2153	8.99305	11.4134	14.2862	21.88	1.40831	17.7516	2.94546	22.9828	5.9247	22.7945	7.04007
16.7341	0.69416	14.6283	4.03829	11.2387	9.00096	11.4358	14.2989	21.9182	1.41101	17.7859	2.94772	23.0229	5.92562	22.8331	7.04245
16.7601	0.69483	14.6535	4.04226	11.2626	9.00975	11.4603	14.3156	21.9532	1.40975	17.8188	2.9515	23.0608	5.92674	22.8736	7.05025
16.7865	0.69478	14.6807	4.04568	11.2876	9.019	11.4853	14.3292	21.9878	1.4083	17.8495	2.95377	23.0957	5.92781	22.914	7.05842
16.8146	0.69771	14.708	4.04796	11.3114	9.02666	11.51	14.3427	22.0229	1.41025	17.8815	2.95779	23.1312	5.93226	22.9567	7.06684
16.8448	0.6991	14.7348	4.05167	11.3339	9.03257	11.535	14.3579	22.0589	1.41187	17.915	2.96435	23.1691	5.93701	22.9979	7.07598
16.8761	0.70069	14.7613	4.05747	11.3559	9.04221	11.5589	14.3677	22.0965	1.41167	17.9479	2.96887	23.2097	5.94634	23.0406	7.08609
16.9084	0.70245	14.7871	4.06298	11.378	9.04991	11.5807	14.3726	22.1372	1.41506	17.9826	2.97264	23.2525	5.95548	23.0817	7.09148
16.9415	0.70496	14.8122	4.06795	11.4014	9.05717	11.6014	14.3784	22.1769	1.41962	18.0167	2.97857	23.2942	5.96258	23.1194	7.09647
16.9747	0.70421	14.8388	4.07536	11.4241	9.06359	11.6211	14.3826	22.2177	1.41968	18.0506	2.98071	23.335	5.96659	23.1573	7.10107
17.0067	0.70652	14.8656	4.07981	11.4456	9.07185	11.6411	14.3869	22.2551	1.42141	18.0824	2.98238	23.3764	5.97316	23.1962	7.10458
17.0372	0.70761	14.8925	4.08301	11.4677	9.07719	11.6618	14.3911	22.2942	1.42403	18.1165	2.9851	23.4158	5.9758	23.2362	7.11
17.0657	0.70782	14.9189	4.08997	11.4893	9.08128	11.6833	14.3992	22.3309	1.42438	18.1512	2.98886	23.455	5.98297	23.2789	7.11855
17.0921	0.70976	14.9473	4.09567	11.5115	9.08702	11.7054	14.4064	22.3705	1.4239	18.1835	2.99182	23.4965	5.98875	23.3247	7.12818
17.1174	0.71408	14.9755	4.09839	11.5335	9.09629	11.7278	14.4167	22.4096	1.42625	18.215	2.99795	23.5371	5.9956	23.3707	7.1396
17.1444	0.71507	15.0034	4.10507	11.5559	9.10127	11.7501	14.4243	22.4493	1.42972	18.2454	3.00254	23.5771	6.00798	23.4149	7.15199
17.1733	0.71487	15.0301	4.11305	11.5767	9.1065	11.7727	14.4335	22.4895	1.43212	18.2753	3.00483	23.6206	6.01775	23.4579	7.16018
17.2032	0.71596	15.0553	4.11545	11.5977	9.11539	11.795	14.4407	22.531	1.43524	18.3057	3.00686	23.6655	6.02151	23.5008	7.16464
17.2327	0.71709	15.0798	4.11978	11.6205	9.12261	11.8155	14.4473	22.5737	1.43737	18.3369	3.00873	23.7101	6.03135	23.5399	7.16954
17.2629	0.71575	15.105	4.12599	11.643	9.12813	11.836	14.4532	22.6146	1.44114	18.3665	3.00817	23.7526	6.04004	23.5776	7.17053
17.2927	0.71587	15.1295	4.12768	11.6666	9.13776	11.8567	14.4604	22.6545	1.44079	18.3975	3.00791	23.7944	6.03816	23.6124	7.16887
17.322	0.71815	15.1544	4.12741	11.691	9.14967	11.8779	14.4685	22.6929	1.4424	18.4295	3.01017	23.8338	6.04161	23.6485	7.17167
17.3507	0.71934	15.1788	4.13081	11.7164	9.15981	11.9004	14.4802	22.7294	1.4438	18.4611	3.0156	23.8723	6.05007	23.6867	7.17902
17.3781	0.71906	15.2043	4.13541	11.741	9.17021	11.9253	14.4947	22.7645	1.4464	18.4928	3.0177	23.9108	6.05314	23.7266	7.18278
17.4057	0.72151	15.2305	4.13816	11.7661	9.18233	11.9506	14.5089	22.8007	1.44755	18.5251	3.02316	23.9485	6.05659	23.7689	7.19121
17.4332	0.72481	15.2574	4.1433	11.7897	9.19187	11.9761	14.5232	22.8366	1.44895	18.5579	3.03024	23.9853	6.06584	23.8119	7.20262
17.4631	0.72418	15.2835	4.15029	11.8118	9.1972	11.9997	14.5365	22.8725	1.45148	18.5932	3.03548	24.023	6.06942	23.8538	7.21192
17.4952	0.72591	15.3085	4.15554	11.8328	9.20345	12.0223	14.5454	22.91	1.45438	18.6289	3.03593	24.0629	6.07356	23.8954	7.21458
17.5287	0.72876	15.3359	4.15824	11.8533	9.20916	12.0441	14.5513	22.9496	1.45413	18.6646	3.04203	24.1054	6.0787	23.9352	7.22195
17.5621	0.72896	15.3631	4.1653	11.8758	9.21276	12.0652	14.5534	22.9896	1.45413	18.6993	3.04481	24.1479	6.08279	23.9742	7.22898
17.5954	0.72936	15.3909	4.17102	11.8979	9.21715	12.084	14.5552	23.0293	1.45674	18.732	3.04538	24.1886	6.08682	24.0159	7.23237
17.6263	0.73522	15.4195	4.17534	11.9204	9.22581	12.1031	14.5566	23.0671	1.45865	18.7634	3.0481	24.2294	6.09576	24.0561	7.23648
17.6549	0.73743	15.4474	4.17958	11.9427	9.23305	12.1233	14.5595	23.1041	1.45893	18.7938	3.0544	24.2676	6.10347	24.0964	7.24856
17.683	0.73661	15.4745	4.18755	11.9658	9.2398	12.1452	14.5648	23.1442	1.46382	18.8258	3.05425	24.3099	6.11379	24.1385	7.25826
17.7093	0.73814	15.5	4.19144	11.9882	9.24817	12.1681	14.5746	23.186	1.46799	18.8569	3.05521	24.3519	6.12433	24.1833	7.26556
17.7351	0.7398	15.5263	4.19413	12.0109	9.25551	12.1916	14.585	23.2279	1.47041	18.8875	3.05966	24.3958	6.13364	24.2297	7.27605
17.7621	0.73687	15.5535	4.19928	12.0331	9.25795	12.2148	14.5952	23.2666	1.4708	18.9195	3.06178	24.4376	6.14155	24.2738	7.28612
17.7905	0.73589	15.5787	4.20396	12.0525	9.26157	12.2371	14.6057	23.3072	1.47355	18.9517	3.06184	24.4801	6.1472	24.3155	7.28875
17.8195	0.73889	15.6035	4.20551	12.0726	9.2671	12.2589	14.6129	23.3476	1.47386	18.9829	3.06556	24.5221	6.15418	24.3545	7.29244
17.8501	0.73925	15.6294	4.20877	12.0944	9.27209	12.279	14.6176	23.389	1.47534	19.015	3.06922	24.5656	6.16024	24.3927	7.29789
17.8803	0.7391	15.6547	4.21469	12.1182	9.27939	12.3	14.6238	23.4291	1.47719	19.0465	3.07059	24.608	6.16511	24.4301	7.29944
17.9106	0.74197	15.6805	4.21846	12.143	9.29223	12.3214	14.6289	23.4662	1.48012	19.0762	3.07372	24.649	6.16992	24.4679	7.30084
17.9394	0.74481	15.706	4.22216	12.1681	9.3046	12.3429	14.6359	23.5028	1.48173	19.1057	3.0772	24.6864	6.17579	24.5057	7.30668
17.969	0.74401	15.7306	4.22812	12.1933	9.31593	12.3662	14.6487	23.5404	1.4821	19.1351	3.07867	24.7253	6.17924	24.5439	7.31254
17.997	0.74435	15.7563	4.23247	12.2188	9.32757	12.3898	14.6636	23.5778	1.48356	19.1663	3.08247	24.7629	6.18197	24.584	7.31736
18.0259	0.74704	15.7807	4.23576	12.2433	9.33684	12.4156	14.676	23.6154	1.48407	19.2004	3.08519	24.8021	6.18645	24.626	7.32443
18.0543	0.74792	15.8056	4.23961	12.266	9.34091	12.4402	14.691	23.6514	1.48436	19.2357	3.09046	24.8415	6.1904	24.6691	7.33142
18.0843	0.74948	15.832	4.24438	12.2871	9.34483	12.4632	14.7025	23.6896	1.4832	19.2721	3.09484	24.8788	6.19235	24.7098	7.33746
18.1158	0.75109	15.8589	4.24693	12.3075	9.34968	12.4847	14.709	23.7265	1.48453	19.3083	3.09957	24.9183	6.19832	24.7495	7.34469
18.1486	0.75429	15.8855	4.25304	12.3277	9.35304	12.5055	14.7121	23.7642	1.48608	19.3434	3.10252	24.9582	6.20479	24.7894	7.35196
18.1818	0.75651	15.9138	4.2616	12.3487	9.35778	12.5262	14.7158	23.8026	1.48884	19.3775	3.10844	24.9994	6.20842	24.8315	7.36018
18.2128	0.75702	15.9433	4.26826	12.372	9.36737	12.5468	14.7172	23.8413	1.49175	19.4087	3.11022	25.0192	6.21382	24.8747	7.37021
18.2424	0.75718	15.9727	4.27471	12.3949	9.37669	12.5661	14.7178	23.8808	1.49768	19.4391	3.11154	25.0587	6.21996	24.9181	7.38001
18.2705	0.75776	16.0018	4.28287	12.4179	9.38274	12.5868	14.7238	23.9187	1.50077	19.4698	3.11251	25.1011	6.22787	24.961	7.38763
18.2985	0.75861	16.0286	4.28858	12.4406	9.39019	12.6085	14.7324	23.959	1.50319	19.5006	3.11615	25.1436	6.23809	25.0035	7.39501
18.3257	0.75797	16.0525	4.28861	12.4636	9.39855	12.6304	14.7405	24.0024	1.50421	19.5312	3.11626	25.2757	6.26369	25.0448	7.40263
18.3526	0.75856	16.0776	4.29067	12.4863	9.4019	12.6536	14.7499	24.0446	1.50506	19.5618	3.1187	25.4168	6.27918	25.0886	7.40824
18.3789	0.76125	16.1024	4.29485	12.5078	9.40658	12.6768	14.7624	24.0859	1.50706	19.5941	3.12367	25.5558	6.29594	25.1311	7.41389
18.4065	0.76376	16.1277	4.29811	12.5287	9.41329	12.699	14.7708	24.1249	1.50995	19.6267	3.12876	25.6958	6.31379	25.2673	7.43105
18.4363	0.76525	16.1525	4.29894	12.5498	9.42092	12.7212	14.7765	24.1618	1.51024	19.659	3.13034	25.8299	6.33451	25.4031	7.44211
18.4678	0.7668	16.1771	4.30542	12.5707	9.42678	12.7435	14.7851	24.2007	1.51487	19.6911	3.13503	25.9528	6.35062	25.5435	7.46362
18.4981	0.76872	16.2038	4.31448	12.5948	9.4381	12.7655	14.7958	24.2404	1.51823	19.7235	3.13905	26.0894	6.38108	25.6681	7.49059
18.5273	0.77004	16.2297	4.31922	12.6206	9.44988	12.7886	14.8035	24.2772	1.51742	19.7523	3.13847	26.2307	6.4015	25.8024	7.51559
18.5555	0.77093	16.2557	4.32283	12.6463	9.45986	12.8109	14.8134	24.3145	1.51901	19.7813	3.13889	26.3657	6.41486	25.945	7.53507
18.5859	0.77009	16.2815	4.32975	12.6721	9.46765	12.8337	14.8273	24.3527	1.52354	19.8114	3.14408	26.4879	6.43439	26.0832	7.5506
18.6158	0.77314	16.3062	4.33349	12.6963	9.4783	12.8576	14.8392	24.3907	1.52163	19.8431	3.1474	26.6253	6.44678	26.2238	7.56621
18.647	0.77615	16.3293	4.33527	12.7192	9.48494	12.881	14.8458	24.4292	1.52159	19.8774	3.14906	26.7624	6.46497	26.3574	7.58302
18.6777	0.77681	16.3536	4.33791	12.7407	9.48827	12.9041	14.8562	24.4673	1.5271	19.9143	3.15819	26.8988	6.50029	26.481	7.60353
18.7077	0.779	16.3798	4.34545	12.7619	9.49447	12.9262	14.8644	24.5037	1.52771	19.9496	3.16655	27.0248	6.51719	26.6187	7.63507
18.7386	0.78352	16.4076	4.35166	12.7823	9.49994	12.9474	14.8682	24.5392	1.52729	19.9865	3.16834	27.1554	6.52808	26.7421	7.65216
18.7692	0.7825	16.4357	4.35765	12.8022	9.50289	12.9682	14.8717	24.5754	1.53258	20.0215	3.1726	27.2777	6.54897	26.877	7.66064
18.8001	0.78267	16.4658	4.36333	12.8226	9.50797	12.9902	14.8794	24.6111	1.53549	20.0549	3.17594	27.4006	6.56197	27.0176	7.683
18.8307	0.78368	16.4943	4.37314	12.8446	9.51476	13.0107	14.8834	24.6498	1.53462	20.0861	3.17333	27.5345	6.57823	27.1559	7.69668
18.8588	0.78368	16.5242	4.37818	12.8689	9.52025	13.0309	14.8857	24.6911	1.53743	20.1156	3.17224	27.6597	6.60286	27.294	7.71632
18.8867	0.78419	16.5525	4.38041	12.8924	9.52716	13.0516	14.8926	24.7336	1.54143	20.144	3.17671	27.7956	6.62749	27.4319	7.74863
18.9152	0.78672	16.5778	4.3838	12.9165	9.53556	13.0727	14.8999	24.7764	1.54083	20.1731	3.17746	27.9323	6.64041	27.5587	7.76364
18.9434	0.78757	16.6016	4.38824	12.9401	9.54317	13.095	14.9042	24.8197	1.5433	20.2035	3.18028	28.0646	6.65283	27.6888	7.76413
18.9714	0.79007	16.625	4.38929	12.9623	9.55069	13.1174	14.9122	24.8624	1.54504	20.2365	3.18636	28.1901	6.66991	27.8318	7.78791
18.9998	0.79143	16.6484	4.39102	12.9835	9.55828	13.1395	14.9246	24.9024	1.54894	20.2695	3.19165	28.3319	6.69567	27.9563	7.79909
19.0274	0.79158	16.6734	4.39737	13.006	9.5657	13.1619	14.9334	24.9405	1.54905	20.3027	3.19195	28.4539	6.71548	28.0892	7.8111
19.0556	0.79114	16.7001	4.40474	13.028	9.57203	13.1846	14.9418	24.9758	1.55227	20.3352	3.19449	28.5862	6.74095	28.2206	7.83644
19.0854	0.79281	16.7267	4.40828	13.0504	9.57921	13.2073	14.9549	25.0118	1.55425	20.3678	3.1969	28.7084	6.75983	28.3535	7.85733
19.1153	0.79294	16.7531	4.41242	13.0739	9.58761	13.2311	14.9666	25.0474	1.55535	20.3988	3.19742	28.8407	6.76648	28.4866	7.86373
19.1439	0.79463	16.7789	4.41815	13.0985	9.59744	13.2553	14.9745	25.0864	1.55519	20.4282	3.20161	28.9795	6.78546	28.6227	7.86763
19.1745	0.79707	16.8062	4.42009	13.1249	9.60692	13.2785	14.9851	25.1254	1.55673	20.4583	3.20571	29.1029	6.80948	28.7483	7.88004
19.2055	0.80088	16.8315	4.42192	13.1504	9.61592	13.3019	14.9948	25.2416	1.56228	20.4891	3.20982	29.2285	6.82289	28.8891	7.89234
19.236	0.80346	16.8557	4.426	13.1733	9.62452	13.324	15.0003	25.3722	1.57056	20.5216	3.21371	29.3548	6.84597	29.0153	7.89723
19.2695	0.80331	16.8796	4.4311	13.1953	9.63058	13.3463	15.0058	25.504	1.57538	20.5558	3.22012	29.4814	6.8651	29.1475	7.89871
19.3017	0.80529	16.9041	4.43341	13.2174	9.63396	13.3687	15.0146	25.6341	1.58583	20.5933	3.22301	29.6172	6.87739
19.332	0.80625	16.9289	4.44033	13.2384	9.63756	13.3896	15.0185	25.7546	1.58797	20.6305	3.22628	29.7539	6.89256
19.3609	0.80675	16.9572	4.44748	13.259	9.63982	13.4101	15.0238	25.8769	1.58764	20.6654	3.22654	29.8939	6.91131
19.3902	0.80569	16.9871	4.45179	13.2792	9.64242	13.432	15.032	26.0126	1.59906	20.6988	3.21319	30.0191	6.93467
19.419	0.80927	17.0163	4.45747	13.2998	9.64716	13.4532	15.0375	26.1295	1.60351	20.7307	3.1693	30.1496	6.96242
19.447	0.80986			13.3215	9.65439	13.4749	15.0385	26.2569	1.61004	20.7621	3.02308	30.2916	6.97294
19.4759	0.81257			13.3451	9.66269	13.496	15.0452	26.3843	1.61881			30.4299	6.99289
19.5047	0.81246			13.3689	9.67177	13.517	15.0506	26.5073	1.62159			30.5702	7.00621
19.5333	0.81323			13.3916	9.68066	13.538	15.0521	26.634	1.6289			30.7023	7.0179
19.5626	0.81292			13.4149	9.68843	13.5592	15.0582	26.7636	1.63521			30.8292	7.04598
19.592	0.81474			13.438	9.69597	13.5805	15.0688	26.8828	1.63705			30.9641	7.07157
19.6205	0.81405			13.4606	9.70216	13.6029	15.0773	27.0169	1.65018			31.1037	7.08371
19.6477	0.81483			13.4831	9.71009	13.626	15.0867	27.1355	1.65745			31.2406	7.10271
19.6753	0.81704			13.5072	9.71774	13.6488	15.1005	27.2621	1.65939			31.3624	7.1149
19.7026	0.81986			13.5305	9.7275	13.6733	15.1139	27.3923	1.66809			31.5001	7.12609
19.7319	0.81936			13.5535	9.73604	13.6979	15.125	27.5188	1.67071			31.6376	7.14691
19.7622	0.81929			13.578	9.74432	13.7221	15.1358	27.6359	1.6751			31.7748	7.17111
19.7931	0.82126			13.6025	9.75324	13.7459	15.1468	27.7713	1.68526			31.9008	7.18919
19.8246	0.824			13.6262	9.76098	13.7675	15.1544	27.8976	1.69022			32.0295	7.18848
19.858	0.82246			13.6485	9.76476	13.7879	15.1584	28.0152	1.69707			32.1515	7.19593
19.8912	0.82341			13.6706	9.76911	13.8095	15.1622	28.1498	1.70349			32.2745	7.21136
19.9244	0.82841			13.6922	9.77455	13.83	15.1677	28.2801	1.70325			32.4089	7.2183
19.9543	0.82943			13.7132	9.77814	13.8514	15.1693	28.4089	1.70881			32.5388	7.23352
19.9819	0.82736			13.7344	9.7811	13.8728	15.1724	28.5262	1.71411			32.6712	7.2454
20.0095	0.83165			13.7571	9.78772	13.8945	15.1794	28.6514	1.71777
20.0362	0.83519			13.7784	9.79449	13.9164	15.1853	28.7717	1.72893
20.0637	0.83094			13.7998	9.79869	13.9391	15.1905	28.9031	1.73368
20.0931	0.83085			13.8216	9.80404	13.9613	15.1987	29.0366	1.73775
20.1224	0.83473			13.8439	9.81281	13.9834	15.2067	29.1696	1.74786
20.1512	0.83446			13.8662	9.81808	14.0038	15.2096	29.2965	1.74891
20.1812	0.83477			13.8903	9.82461	14.0235	15.2142	29.4258	1.75782
20.2108	0.8394			13.9134	9.83413	14.044	15.2204	29.5516	1.76551
20.2403	0.84313			13.9368	9.84472	14.066	15.2269	29.6739	1.76745
20.2668	0.84229			13.961	9.85361	14.0886	15.2352	29.8071	1.77502
20.2933	0.84418			13.9866	9.86459	14.1132	15.2492	29.9271	1.77986
20.3204	0.84492			14.0111	9.87356	14.1385	15.2644	30.0503	1.78768
20.349	0.84399			14.0346	9.87991	14.1635	15.2778	30.1745	1.79878
20.3797	0.84535			14.0568	9.88523	14.1881	15.2919	30.3039	1.80165
20.4127	0.8485			14.0789	9.8911	14.2113	15.3012	30.4357	1.80493
20.4456	0.84893			14.1016	9.89439	14.2324	15.3051	30.5602	1.81371
20.4791	0.85177			14.1235	9.89904	14.2527	15.3066	30.6787	1.81562
20.512	0.85493			14.1455	9.9065	14.2723	15.3079	30.8127	1.8243
20.5438	0.8552			14.1671	9.91171	14.2915	15.3084	30.9453	1.82832
20.5727	0.85478			14.1895	9.9153	14.3131	15.3119	31.0754	1.83472
20.5994	0.85488			14.2122	9.92211	14.3355	15.3198	31.2086	1.84143
20.6257	0.85478			14.234	9.92624	14.3581	15.3289	31.3323	1.84657
20.6518	0.85561			14.2549	9.92894	14.3807	15.3371	31.4521	1.85282
20.6793	0.85561			14.276	9.93306	14.4028	15.3458	31.5846	1.85903
20.7094	0.85756			14.2973	9.93943	14.4251	15.3539	31.704	1.86379
20.7389	0.86089			14.319	9.94456	14.4468	15.3573	31.8285	1.87046
20.7691	0.86226			14.3415	9.95137	14.4672	15.3591	31.9473	1.87916
20.7991	0.86376			14.3648	9.96154	14.4871	15.3626	32.0745	1.87942
20.8281	0.86502			14.3881	9.97194	14.5075	15.366	32.2026	1.88377
20.8578	0.86616			14.4134	9.97912	14.529	15.3732	32.3217	1.89141
20.8858	0.86518			14.4386	9.9893	14.553	15.3844	32.4403	1.89578
20.9126	0.86636			14.4645	10.0006	14.5779	15.3993	32.565	1.90384
20.9405	0.8685			14.4891	10.0066	14.6026	15.4142	32.6823	1.90802
20.9688	0.87163			14.5113	10.0124	14.6279	15.4285	32.814	1.90964
20.9986	0.87433			14.5334	10.0204	14.6523	15.4368	32.9457	1.92306
21.0318	0.87703			14.5542	10.0254	14.6741	15.4424	33.0764	1.92299
21.0651	0.87917			14.5749	10.0286	14.6956	15.446	33.1928	1.93177
21.0987	0.87879			14.5975	10.0337	14.7159	15.4464	33.3226	1.93945
21.13	0.87844			14.6192	10.0391	14.7349	15.4461	33.4547	1.9444
21.1606	0.8781			14.6422	10.0437	14.7546	15.4493	33.5874	1.95004
21.1899	0.87859			14.6649	10.0481	14.7748	15.4558	33.7216	1.95708
21.2168	0.87904			14.6874	10.0544	14.797	15.4606	33.8506	1.95799
21.243	0.88149			14.7097	10.0595	14.8201	15.4685	33.9857	1.96807
21.2689	0.88385			14.7322	10.0632	14.8428	15.4768	34.1168	1.97422
21.2964	0.88519			14.753	10.0683	14.8656	15.4854	34.2496	1.98281
21.3249	0.88653			14.7729	10.0735	14.8885	15.4904	34.3795	1.98957
21.3542	0.88786			14.7941	10.077	14.9098	15.4971	34.4963	1.98942
21.3854	0.88743			14.8169	10.0846	14.9309	15.5034	34.6264	1.99456
21.4165	0.88764			14.8404	10.0937	14.9524	15.5098	34.7572	2.00559
21.4469	0.88914			14.8655	10.1027	14.9738	15.516	34.8889	2.01118
21.4737	0.89116			14.8912	10.113	14.9956	15.5261	35.01	2.02028
21.5026	0.893			14.9166	10.1252	15.0191	15.5366	35.13	2.02175
21.5319	0.89531			14.9421	10.1343	15.0429	15.5483	35.2469	2.02438
21.5609	0.89843			14.9656	10.1404	15.0684	15.5604	35.3665	2.03389
21.5906	0.90039			14.9876	10.1448	15.0923	15.5718	35.4929	2.03829
21.6201	0.90008			15.0081	10.1497	15.1149	15.5795	35.6172	2.04376
21.6522	0.89971			15.0286	10.1507	15.1364	15.5861	35.7438	2.05318
21.6853	0.90138			15.0486	10.1531	15.1569	15.5906	35.8726	2.05601
21.7175	0.90073			15.0706	10.1588	15.1781	15.5921	35.9984	2.06135
21.7484	0.90057			15.093	10.1666	15.1985	15.5931	36.1197	2.0695
21.7772	0.90361			15.1159	10.1724	15.2181	15.5956	36.2526	2.07305
21.8051	0.90718			15.139	10.1814	15.239	15.599	36.3698	2.08022
21.8323	0.90727			15.163	10.1905	15.2607	15.6031	36.4977	2.0879
21.8609	0.9091			15.1865	10.196	15.2838	15.6094	36.63	2.08899
21.8872	0.9113			15.2093	10.198	15.3071	15.6181	36.7556	2.09623
21.9142	0.91041			15.2301	10.2026	15.3289	15.6269	36.8917	2.09868
21.9421	0.90844			15.2503	10.2058	15.3506	15.6352	37.0253	2.10858
21.9728	0.91002			15.2712	10.2092	15.3722	15.6433	37.1508	2.11822
22.0033	0.91135			15.2934	10.2178	15.395	15.6519	37.272	2.12339
22.0338	0.91244			15.3179	10.2303	15.4177	15.6584	37.4043	2.13261
22.0626	0.91499			15.3435	10.241	15.4404	15.6666	37.5341	2.13565
22.0907	0.91642			15.3696	10.2515	15.4623	15.6753	37.6647	2.1351
22.1214	0.91803			15.3947	10.2616	15.4855	15.6841	37.8004	2.14364
22.1525	0.91922			15.4185	10.2691	15.5097	15.695	37.9282	2.15002
22.1824	0.9197			15.4407	10.2713	15.5334	15.706	38.0445	2.16061
22.2124	0.92129			15.4627	10.2743	15.556	15.7129	38.1793	2.16644
22.2427	0.9227			15.483	10.2778	15.5783	15.7184	38.3122	2.16825
22.2743	0.92427			15.5028	10.2794	15.5988	15.7235	38.4408	2.17408
22.3059	0.92608			15.5233	10.2816	15.6199	15.7245	38.5712	2.18227
22.3353	0.92718			15.5446	10.2882	15.641	15.7238	38.7028	2.18998
22.3654	0.92745			15.5671	10.2936	15.6616	15.7265	38.8248	2.19685
22.3931	0.93066			15.5904	10.2995	15.6831	15.7298	38.9488	2.19907
22.4215	0.92995			15.6144	10.3076	15.7034	15.7326	39.0843	2.20688
22.4491	0.93115			15.6383	10.3145	15.7244	15.7395	39.2185	2.21285
22.4782	0.93324			15.6616	10.3206	15.7465	15.7493	39.3431	2.21647
22.5066	0.93496			15.6841	10.3265	15.7689	15.7588	39.474	2.22706
22.5337	0.9338			15.7052	10.3338	15.7918	15.7663	39.5988	2.23472
22.5615	0.93703			15.7281	10.339	15.8142	15.778	39.7217	2.23622
22.5917	0.93912			15.7499	10.3443	15.8368	15.7863	39.8557	2.2424
22.621	0.93805			15.7734	10.3528	15.86	15.7959	39.9734	2.24615
22.6498	0.93894			15.7968	10.3617	15.884	15.8044	40.1013	2.25027
22.6791	0.94262			15.822	10.3676	15.9079	15.8155	40.2239	2.26155
22.7094	0.94343			15.8475	10.3765	15.9305	15.8235	40.3509	2.26549
22.7401	0.94252			15.8716	10.3862	15.953	15.8311	40.4815	2.26804
22.7732	0.94654			15.8947	10.3917	15.975	15.838	40.606	2.27441
22.8061	0.94952			15.917	10.3963	15.9964	15.8451	40.727	2.27585
22.837	0.95117			15.9384	10.4018	16.0188	15.8486	40.8596	2.28628
22.867	0.95279			15.9584	10.4048	16.041	15.8525	40.977	2.29381
22.8958	0.95571			15.9789	10.406	16.0625	15.8587	41.1052	2.29761
22.9244	0.95577			16	10.4097	16.0834	15.863	41.2398	2.30919
22.9543	0.95488			16.0213	10.4146	16.1048	15.8656	41.364	2.30899
22.9834	0.955			16.0435	10.4194	16.1266	15.8734	41.4999	2.31656
23.0115	0.95645			16.0673	10.4261	16.1487	15.8797	41.6165	2.32398
23.0396	0.9571			16.0906	10.4351	16.1702	15.8819	41.7372	2.32572
23.0674	0.95929			16.1136	10.4429	16.1906	15.8852	41.8569	2.33276
23.0973	0.96214			16.1358	10.4494	16.2106	15.8893	41.9768	2.34337
23.1265	0.96316			16.1587	10.4581	16.2319	15.8925	42.1066	2.34163
23.1552	0.96298			16.1819	10.4652	16.2553	15.8984	42.236	2.34935
23.1827	0.9649			16.2054	10.4709	16.2783	15.909	42.3692	2.35783
23.2097	0.96515			16.2289	10.4778	16.3013	15.9218	42.4902	2.36355
23.2378	0.96455			16.2532	10.4851	16.3256	15.937	42.6166	2.37458
23.2681	0.96551			16.276	10.4913	16.3509	15.9512	42.7508	2.37708
23.2989	0.96986			16.301	10.4992	16.3759	15.9619	42.881	2.37757
23.3297	0.97068			16.3252	10.5079	16.3995	15.9693	43.0133	2.38794
23.3612	0.97147			16.3483	10.5131	16.42	15.9739	43.1395	2.39
23.3948	0.97428			16.37	10.5175	16.441	15.9759	43.2637	2.39853
23.4281	0.97644			16.391	10.5229	16.4611	15.9749	43.3925	2.40949
23.4605	0.9741			16.413	10.5253	16.4814	15.9787	43.5236	2.41496
23.4882	0.97438			16.435	10.5264	16.5034	15.9837	43.6533	2.42094
23.5145	0.97554			16.4569	10.529	16.525	15.9878	43.7699	2.42323
23.5426	0.97644			16.4777	10.5334	16.5467	15.995	43.8983	2.42575
23.57	0.97633			16.4987	10.5374	16.5687	16.0043	44.0345	2.43502
23.5982	0.97846			16.5207	10.5422	16.5915	16.0086	44.1646	2.44534
23.6272	0.98026			16.5432	10.5497	16.6134	16.0113	44.2816	2.44938
23.6571	0.98278			16.5665	10.557	16.6345	16.0158	44.4042	2.45437
23.6864	0.98343			16.5893	10.5627	16.6544	16.0165	44.5226	2.45635
23.7159	0.9856			16.6122	10.5694	16.6744	16.0168	44.6396	2.46159
23.7454	0.98578			16.635	10.5775	16.6945	16.0234	44.7669	2.47093
23.7746	0.98598			16.6587	10.5841	16.7173	16.0348	44.8937	2.47948
23.8023	0.98697			16.6842	10.5934	16.741	16.0463	45.0177	2.4853
23.8279	0.98823			16.7088	10.6033	16.7661	16.0598	45.143	2.48731
23.8549	0.98899			16.7322	10.6104	16.7914	16.0756	45.2736	2.49284
23.8842	0.99317			16.7551	10.6174	16.8166	16.0871	45.3932	2.50098
23.9158	0.9949			16.7772	10.6244	16.8406	16.093	45.526	2.50522
23.9488	0.9969			16.7992	10.628	16.8632	16.0981	45.6465	2.51155
23.9825	0.99834			16.8224	10.6319	16.8843	16.1016	45.7728	2.52033
24.0153	1.00088			16.8451	10.6379	16.9037	16.1016	45.9038	2.52257
24.0482	0.99997			16.8668	10.6416	16.9227	16.1012	46.0288	2.52469
24.0795	1.00224			16.889	10.6464	16.9428	16.1066	46.1466	2.53598
24.108	1.00497			16.9112	10.6523	16.9647	16.1101	46.2824	2.54264
24.134	1.00719			16.9334	10.658	16.9871	16.114	46.4069	2.55029
24.1594	1.00736			16.9558	10.6615	17.0101	16.1218	46.5257	2.55386
24.186	1.00889			16.9769	10.6657	17.0326	16.1307	46.6605	2.55437
24.2142	1.01104			16.9984	10.6689	17.055	16.1338	46.7887	2.56215
24.2447	1.0098			17.0189	10.6725	17.0768	16.1399	46.9193	2.56295
24.2743	1.01018			17.0405	10.6765	17.0984	16.1471	47.0365	2.57017
24.3039	1.01266			17.0639	10.6832	17.1188	16.1499	47.1604	2.5777
24.3338	1.01533			17.0872	10.6925	17.1388	16.1517	47.2823	2.5798
24.3629	1.01496			17.1112	10.702	17.1596	16.1591	47.4154	2.57884
24.392	1.01713			17.1368	10.7106	17.1818	16.1671	47.5456	2.57983
24.4196	1.02066			17.162	10.7208	17.2059	16.1763	47.6797	2.57796
24.4465	1.02158			17.1875	10.7281	17.2312	16.1892	47.8061	2.58432
24.474	1.02242			17.2115	10.7322	17.2569	16.2056	47.9346	2.59157
24.5035	1.02493			17.2332	10.7355	17.2813	16.2166	48.0589	2.59495
24.5354	1.02672			17.2538	10.7406	17.3041	16.2249	48.1867	2.59874
24.5692	1.02657			17.2753	10.7427	17.326	16.2303	48.3196	2.59698
24.6027	1.02857			17.2963	10.7464	17.3464	16.2333	48.436	2.5993
24.6364	1.03163			17.3182	10.7522	17.3662	16.2302	48.5609	2.60227
24.6664	1.03322			17.341	10.7571	17.3857	16.2294	48.6843	2.60574
24.696	1.03363			17.3637	10.7616	17.4062	16.2325	48.8133	2.61302
24.7233	1.03481			17.3863	10.7666	17.4272	16.2353	48.9428	2.6131
24.7496	1.03616			17.4093	10.772	17.4499	16.2405	49.0698	2.60675
24.7754	1.03452			17.4319	10.7749	17.4729	16.2495	49.1895	2.61262
24.8021	1.03506			17.4537	10.7784	17.4954	16.2577	49.321	2.60994
24.8314	1.03685			17.4738	10.7834	17.5175	16.2623	49.4545	2.61239
24.8619	1.03956			17.4943	10.7869	17.5395	16.2691	49.5845	2.61919
24.8921	1.03909			17.5158	10.7902	17.5606	16.2749	49.7185	2.61688
24.9214	1.04046			17.5384	10.7981	17.582	16.2774	49.8422	2.61353
24.9515	1.04266			17.5624	10.8076	17.6034	16.2832	49.9606	2.61947
24.9803	1.04357			17.5884	10.815	17.6255	16.2888	50.0781	2.61713
25.0078	1.04151			17.6139	10.8264			50.2132	2.61926
25.0368	1.04406			17.64	10.8383			50.3364	2.62259
25.0661	1.04603			17.6649	10.8458			50.4576	2.62117
25.0947	1.04503			17.6883	10.8495			50.5838	2.62155
25.1897	1.05297			17.7093	10.8555			50.7135	2.61664
25.2827	1.05674			17.7296	10.8576			50.8331	2.61627
25.3803	1.05762			17.7489	10.8565			50.9702	2.6173
25.4787	1.06504			17.7699	10.8589			51.0924	2.61713
25.5695	1.06664			17.7917	10.8641			51.2125	2.61993
25.6725	1.07234			17.8143	10.8671			51.3422	2.61734
25.7616	1.07803			17.8378	10.8729			51.4717	2.61394
25.8575	1.07973			17.8617	10.8821			51.606	2.61849
25.9564	1.08608			17.8853	10.8894			51.724	2.62231
26.0539	1.08921			17.9079	10.8946			51.8509	2.62737
26.1562	1.09257			17.9297	10.8996			51.9843	2.63296
26.2473	1.09764							52.1172	2.63074
26.3418	1.10029							52.2503	2.63318
26.4307	1.10272							52.3779	2.63741
26.5317	1.11012							52.4949	2.63802
26.6327	1.10977							52.6259	2.64422
26.7306	1.11715							52.7588	2.64262
26.8199	1.1229							52.8883	2.62726
26.9157	1.12399							53.0052	2.61758
27.0081	1.12902							53.1379	2.60239
27.1051	1.1323							53.2674	2.58856
27.2069	1.13355							53.3981	2.58248
27.3089	1.1398							53.5193	2.57042
27.405	1.1443							53.6416	2.55464
27.5027	1.15131							53.7767	2.54542
27.5997	1.15308							53.8943	2.53254
27.6934	1.15897							54.0234	2.52423
27.7953	1.16475							54.1467	2.51262
27.8854	1.16867							54.2717	2.49803
27.9809	1.17159							54.3994	2.48879
28.073	1.17819							54.5275	2.47213
28.1713	1.18159							54.6474	2.45699
28.2705	1.18736							54.7807	2.44388
28.3659	1.19022							54.9009	2.42812
28.4586	1.193							55.0269	2.41142
28.5583	1.19692							55.1582	2.3792
28.661	1.20364							55.2838	2.31355
28.7594	1.20851
28.8604	1.21113
28.9551	1.21288
29.0443	1.21864
29.1471	1.22519
29.2378	1.22815
29.3307	1.23611
29.4211	1.24079
29.5199	1.23657
29.6173	1.24817
29.7068	1.24952
29.7977	1.25342
29.8925	1.2596
29.9809	1.26277
30.0807	1.26911
30.1818	1.2703
30.2788	1.2735
30.37	1.28052
30.4684	1.28289
30.5569	1.28433
30.6553	1.29183
30.7566	1.2957
30.8557	1.30025
30.9567	1.30668
31.0564	1.31109
31.1484	1.31577
31.241	1.31702
31.3303	1.3205
31.4195	1.32592
31.5155	1.32801
31.6096	1.33246
31.7075	1.33963
31.8048	1.34249
31.9019	1.34221
31.9922	1.35039
32.0935	1.35617
32.1822	1.36239
32.2788	1.3664
32.3806	1.36716
32.4753	1.37369
32.564	1.37656
32.6532	1.37883
32.7429	1.385
32.835	1.38876
32.9285	1.39343
33.0247	1.39544
33.123	1.39622
33.2126	1.40331
33.3014	1.41018
33.398	1.41201
33.5004	1.42067
33.6004	1.42218
33.7021	1.42631
33.7994	1.43007
33.8898	1.43451
33.9892	1.44286
34.0908	1.44514
34.1897	1.4469
34.2926	1.45142
34.3885	1.45388
34.4926	1.46094
34.5943	1.46731
34.6955	1.47048
34.7909	1.47402
34.8815	1.47867
34.9811	1.48156
35.0811	1.48752
35.1802	1.4934
35.2715	1.49438
35.3643	1.49852
35.4681	1.50138
35.5708	1.50911
35.6709	1.51379
35.767	1.51864
35.8601	1.52459
35.9555	1.52196
36.0541	1.52708
36.145	1.53205
36.2334	1.53541
36.3252	1.54212
36.4185	1.54668
36.5172	1.54649
36.6158	1.5516
36.7181	1.55282
36.8221	1.56372
36.9172	1.56858
37.0204	1.56958
37.1219	1.57531
37.2237	1.5809
37.3203	1.5808
37.4111	1.58747
37.5096	1.59165
37.6109	1.59333
37.7096	1.60039
37.812	1.60273
37.9105	1.60855
38.013	1.613
38.1129	1.61886
38.2042	1.62535
38.2964	1.62349
38.3855	1.6278
38.4742	1.63258
38.5708	1.63485
38.6659	1.64087
38.7626	1.64758
38.8594	1.64352

## Sheet: Fig. 4
Fig. 4a						Fig. 4b				Fig. 4c						Fig. 4g
CNH			Au			CNH		Au				Current density (mA cm-2)					Ⅰ	Ⅱ	Ⅲ	Ⅳ
Frequency (Hz)	Areal Impedance Ω cm2	—Phase (°)	Frequency (Hz)	Areal Impedance Ω cm2	—Phase (°)	Potential (V)	Current density mA cm-2	Potential (V)	Current density mA cm-2	Time (ms)	Voltage (V)	Time (ms)	CNH	Time (ms)	Au	Time (s)	Voltage (mV)	Voltage (mV)	Voltage (mV)	Voltage (mV)
100000	19.1793	1.7345	100000	58.5208	1.71121	-0.09988	-0.44507	-0.09882	-0.00564	0	0.49817	0	18.8797	4.6	4.00238	0	6.96875	2.09375	3.375	0.3125
95499	19.1407	1.65048	95499	58.4329	1.65574	-0.09964	-0.43942	-0.09869	-0.00562	2.3	0.49954	2.3	18.576	6.9	3.04565	0.0025	5.0625	3.75	3.09375	-1.5
91201	19.1153	1.57709	91201	58.3732	1.6059	-0.09952	-0.43506	-0.09857	-0.00558	4.6	0.49985	4.6	18.3502	9.2	2.36633	0.005	5.625	3.71875	3.78125	2.59375
87096	19.0966	1.51075	87096	58.3311	1.56289	-0.09937	-0.43118	-0.09833	-0.00555	6.9	0.49988	6.9	18.1564	11.5	1.88721	0.0075	5.90625	8.34375	2.96875	10.125
83176	19.0623	1.44626	83176	58.273	1.52523	-0.09921	-0.42758	-0.0983	-0.00552	9.2	0.49988	9.2	17.9825	13.8	1.54404	0.01	6.9375	11.9375	2	9.75
79433	19.0433	1.39089	79433	58.2435	1.49119	-0.09909	-0.42413	-0.09808	-0.00551	11.5	0.49988	11.5	17.8253	16.1	1.2944	0.0125	6.5	9	1.84375	5.15625
75858	19.0259	1.33507	75858	58.1917	1.46075	-0.09891	-0.42081	-0.09793	-0.00547	13.8	0.49991	13.8	17.6834	18.4	1.10809	0.015	6.96875	13.125	1.65625	10.0938
72444	19.0156	1.28462	72444	58.1573	1.43492	-0.09879	-0.41757	-0.09781	-0.00545	16.1	0.49994	16.1	17.5537	20.7	0.96741	0.0175	8.375	11.8125	1.84375	11.5938
69183	18.9952	1.23934	69183	58.1405	1.40874	-0.0986	-0.41443	-0.09763	-0.00543	18.4	0.49988	18.4	17.4301	23	0.85785	0.02	7.53125	5.40625	2.09375	14.5625
66069	18.9849	1.19387	66069	58.0982	1.39138	-0.09848	-0.41144	-0.09747	-0.00541	20.7	0.49991	20.7	17.3126	25.3	0.77179	0.0225	6.8125	2.375	2.96875	21.0938
63096	18.9773	1.15695	63096	58.0974	1.37621	-0.09827	-0.40848	-0.09735	-0.00538	23	0.49988	23	17.2043	27.6	0.70221	0.025	4.71875	3.75	3.34375	17.1562
60256	18.957	1.11546	60256	58.0823	1.3655	-0.09818	-0.40555	-0.09717	-0.00535	25.3	0.49994	25.3	17.102	29.9	0.64575	0.0275	4.40625	3.125	3.65625	13.2812
57544	18.95	1.08306	57544	58.049	1.35559	-0.09796	-0.40271	-0.09705	-0.00532	27.6	0.49994	27.6	16.9983	32.2	0.5986	0.03	3.34375	-6.03125	3.5625	8.71875
54954	18.9355	1.0455	54954	58.0333	1.34615	-0.0979	-0.39987	-0.09686	-0.0053	29.9	0.49994	29.9	16.9113	34.5	0.55862	0.0325	3.65625	-1.75	3.40625	0.5625
52481	18.9305	1.01942	52481	58.0182	1.3387	-0.09772	-0.39709	-0.09674	-0.00528	32.2	0.49994	32.2	16.8182	36.8	0.52536	0.035	4.65625	5.21875	2.5	-11.5625
50119	18.9273	0.99189	50119	58.0089	1.34201	-0.0975	-0.39441	-0.09653	-0.00525	34.5	0.49991	34.5	16.7328	39.1	0.49561	0.0375	3.09375	4.21875	2.78125	-9.53125
47863	18.9117	0.96268	47863	58.0173	1.34163	-0.09738	-0.39166	-0.09641	-0.00522	36.8	0.49991	36.8	16.6458	41.4	0.47043	0.04	3.09375	-1.65625	3.59375	0.0625
45709	18.9084	0.93828	45709	58.0081	1.34494	-0.09729	-0.38889	-0.09625	-0.00521	39.1	0.49991	39.1	16.5649	43.7	0.44846	0.0425	1.4375	-6.28125	3.4375	4.5
43652	18.908	0.91336	43652	58.0076	1.34923	-0.09711	-0.38626	-0.09613	-0.00518	41.4	0.49991	41.4	16.4871	46	0.42816	0.045	1.71875	-2.625	3.78125	2.625
41687	18.9054	0.89265	41687	58.0124	1.3576	-0.09698	-0.38367	-0.09598	-0.00516	43.7	0.49991	43.7	16.4139	48.3	0.41061	0.0475	-0.375	1.84375	3.1875	13.25
39811	18.8932	0.87161	39811	57.996	1.36401	-0.09683	-0.38107	-0.09576	-0.00514	46	0.49994	46	16.3406	50.625	-3.02368	0.05	-3.6875	-1.15625	3.125	28.75
38019	18.9024	0.851	38019	58.0228	1.37864	-0.09662	-0.37845	-0.0957	-0.00511	48.3	0.49997	48.3	16.2674	52.925	-5.64117	0.0525	2.09375	-0.125	3.28125	19.6562
36308	18.8914	0.83243	36308	58.0173	1.39188	-0.09644	-0.37592	-0.09552	-0.00509	50.664	-0.49905	50.664	-8.47168	55.225	-4.06342	0.055	2.125	8.25	2.8125	-4.0625
34674	18.8918	0.81428	34674	58.0197	1.40892	-0.09628	-0.37338	-0.09537	-0.00508	52.964	-0.49945	52.964	-8.20313	57.525	-2.95792	0.0575	1.34375	6.34375	1.75	-20.6875
33113	18.8909	0.79982	33113	58.0239	1.42546	-0.09616	-0.37091	-0.09521	-0.00505	55.264	-0.49963	55.264	-8.00323	59.825	-2.16553	0.06	3.4375	5.53125	1.90625	-16.8125
31623	18.8987	0.78352	31623	58.0578	1.44383	-0.09595	-0.36847	-0.09506	-0.00502	57.564	-0.49969	57.564	-7.84912	62.125	-1.62994	0.0625	-0.40625	7.0625	2.25	-12.0312
30200	18.8944	0.76962	30200	58.0692	1.46534	-0.09589	-0.36597	-0.09485	-0.005	59.864	-0.49991	59.864	-7.72858	64.425	-1.27319	0.065	-1.75	0.625	3	-17.7812
28840	18.8911	0.75474	28840	58.0874	1.4861	-0.09579	-0.36356	-0.09479	-0.00498	62.164	-0.49997	62.164	-7.62329	66.725	-1.03195	0.0675	-4.25	-0.1875	3.8125	-18.4688
27542	18.8994	0.74462	27542	58.0781	1.50867	-0.09558	-0.36121	-0.0946	-0.00496	64.464	-0.49997	64.464	-7.53021	69.025	-0.86365	0.07	-5.0625	5.78125	3.875	-15.3125
26303	18.8934	0.72958	26303	58.0992	1.53809	-0.09537	-0.35876	-0.09445	-0.00494	66.764	-0.50006	66.764	-7.4585	71.325	-0.7428	0.0725	-0.875	4.8125	4.09375	-14.6875
25119	18.9062	0.71812	25119	58.1242	1.56556	-0.09525	-0.35638	-0.09427	-0.00491	69.064	-0.50006	69.064	-7.38831	73.625	-0.65308	0.075	-6.9375	-1.34375	4.6875	-14.9688
23988	18.9031	0.70695	23988	58.1553	1.59192	-0.09512	-0.354	-0.09418	-0.0049	71.364	-0.50009	71.364	-7.32574	75.925	-0.58426	0.0775	-7.5	-4.875	4.34375	-16.1562
22909	18.8974	0.69575	22909	58.1497	1.62677	-0.095	-0.35168	-0.09396	-0.00487	73.664	-0.50009	73.664	-7.26624	78.225	-0.52994	0.08	-2.6875	-1.34375	3.84375	-13.875
21878	18.9086	0.68709	21878	58.1965	1.66262	-0.09479	-0.34946	-0.09384	-0.00486	75.964	-0.50012	75.964	-7.21588	80.525	-0.48615	0.0825	-3.40625	2.9375	3.75	-10.125
20893	18.9012	0.67068	20893	58.2244	1.70035	-0.09467	-0.3472	-0.09369	-0.00483	78.264	-0.50003	78.264	-7.17163	82.825	-0.44998	0.085	-3.3125	0.0625	2.84375	-9.53125
19953	18.9155	0.66932	19953	58.2379	1.7304	-0.09445	-0.34479	-0.09357	-0.00481	80.564	-0.50012	80.564	-7.12585	85.125	-0.42007	0.0875	-2.84375	-2.25	3.625	-10.4062
19055	18.9102	0.65987	19055	58.2546	1.7701	-0.0943	-0.34253	-0.09341	-0.00479	82.864	-0.50006	82.864	-7.08466	87.425	-0.3949	0.09	-1.625	0.59375	3.4375	-9.5
18197	18.9225	0.65067	18197	58.2901	1.80837	-0.09418	-0.3403	-0.0932	-0.00477	85.164	-0.50006	85.164	-7.04498	89.725	-0.37323	0.0925	-0.4375	1.78125	2.34375	-9.125
17378	18.923	0.64566	17378	58.3192	1.8508	-0.09399	-0.33813	-0.09311	-0.00475	87.464	-0.50012	87.464	-7.01447	92.025	-0.35864	0.095	-2.90625	2.59375	2.21875	-6.6875
16596	18.9235	0.63685	16596	58.3737	1.89461	-0.09387	-0.33591	-0.09296	-0.00473	89.764	-0.50009	89.764	-6.97784	94.325	-0.33861	0.0975	-2.9375	5.375	2.125	-3.4375
15849	18.9239	0.63281	15849	58.3844	1.94361	-0.09375	-0.33368	-0.09277	-0.00471	92.064	-0.50009	92.064	-6.9519	96.625	-0.32382	0.1	-1.625	4.90625	2.75	0.625
15136	18.9353	0.6239	15136	58.4376	1.98713	-0.0936	-0.33148	-0.09262	-0.00469	94.364	-0.50012	94.364	-6.92291	98.925	-0.31079	0.1025	-2.9375	8.09375	2.9375	-0.34375
14454	18.9334	0.61427	14454	58.4468	2.03811	-0.09341	-0.32938	-0.0925	-0.00467	96.664	-0.50012	96.664	-6.89392	101.225	-4.57764e-05	0.105	2.59375	4.5	0.8125	8.5
13804	18.9336	0.6104	13804	58.4715	2.0913	-0.09335	-0.32724	-0.09229	-0.00464	98.964	-0.50012	98.964	-6.86798	103.525	4.01764	0.1075	2	2.59375	0.71875	16.6875
13183	18.9363	0.60726	13183	58.522	2.14058	-0.09314	-0.32513	-0.09216	-0.00463	101.264	0.49814	101.264	18.895	105.825	3.05893	0.11	0.625	7.65625	1.96875	1.0625
12589	18.9449	0.60081	12589	58.5745	2.19889	-0.09296	-0.32294	-0.09201	-0.00461	103.564	0.49948	103.564	18.5928	108.125	2.37808	0.1125	2.375	-0.28125	1.875	-8.8125
12023	18.9489	0.59579	12023	58.6042	2.25522	-0.09277	-0.32089	-0.09189	-0.00458	105.864	0.49988	105.864	18.367	110.425	1.89804	0.115	1.3125	-0.78125	2.25	-7.1875
11482	18.9508	0.58816	11482	58.6319	2.31113	-0.09268	-0.31866	-0.09164	-0.00457	108.164	0.49994	108.164	18.1717	112.725	1.5535	0.1175	1.125	4.09375	1.65625	-2.4375
10965	18.9574	0.5861	10965	58.6693	2.37303	-0.09247	-0.31662	-0.09155	-0.00454	110.464	0.49988	110.464	17.9977	115.025	1.30188	0.12	1.40625	-0.40625	2.0625	-2.5625
10471	18.9626	0.57806	10471	58.7182	2.43534	-0.09238	-0.31458	-0.0914	-0.00452	112.764	0.49991	112.764	17.8406	117.325	1.11481	0.1225	2.125	3.75	3.125	-1.5
10000	18.953	0.57614	10000	58.7471	2.49993	-0.09219	-0.31247	-0.09128	-0.00451	115.064	0.49985	115.064	17.7033	119.625	0.97275	0.125	1.0625	6.53125	1.8125	4.96875
9549.9	18.9659	0.56686	9549.9	58.8129	2.56618	-0.09207	-0.31039	-0.09109	-0.00449	117.364	0.49991	117.364	17.569	121.925	0.86319	0.1275	1.6875	-2.59375	2.125	7.21875
9120.1	18.9738	0.56438	9120.1	58.8546	2.63899	-0.09195	-0.30832	-0.09097	-0.00447	119.664	0.49991	119.664	17.4515	124.225	0.77606	0.13	1.375	-3.78125	2.6875	3.65625
8709.6	18.9753	0.56312	8709.6	58.8984	2.7071	-0.09177	-0.30634	-0.09085	-0.00445	121.964	0.49985	121.964	17.3355	126.525	0.70663	0.1325	-4.3125	-3.125	1.59375	0.09375
8317.6	18.9775	0.55377	8317.6	58.9783	2.78149	-0.09155	-0.30432	-0.09061	-0.00443	124.264	0.49988	124.264	17.2257	128.825	0.64972	0.135	-2.4375	-3.21875	2.875	2
7943.3	18.9837	0.5539	7943.3	58.996	2.85746	-0.09143	-0.30231	-0.09052	-0.00441	126.564	0.49991	126.564	17.1219	131.125	0.60196	0.1375	-0.6875	8.5625	2.59375	3.3125
7585.8	18.9864	0.54517	7585.8	59.0789	2.93645	-0.09128	-0.30032	-0.0903	-0.00439	128.864	0.49991	128.864	17.0242	133.425	0.56244	0.14	-3.75	7.09375	2.53125	-0.09375
7244.4	18.9943	0.54272	7244.4	59.0869	3.01579	-0.09109	-0.29834	-0.09024	-0.00437	131.164	0.49988	131.164	16.9311	135.725	0.52826	0.1425	-0.40625	-3.1875	3	0.125
6918.3	18.9977	0.54117	6918.3	59.1909	3.09905	-0.09097	-0.29636	-0.09	-0.00436	133.464	0.49991	133.464	16.8396	138.025	0.49942	0.145	0.1875	-6.15625	3.5625	1.53125
6606.9	19.0097	0.53625	6606.9	59.2394	3.18253	-0.09088	-0.29437	-0.08981	-0.00434	135.764	0.49994	135.764	16.7526	140.325	0.47379	0.1475	-3.0625	-4.40625	2.78125	0.46875
6309.6	19.0009	0.53425	6309.6	59.284	3.27138	-0.0907	-0.29242	-0.08975	-0.00432	138.064	0.49985	138.064	16.6656	142.625	0.45135	0.15	-4.5625	1.15625	1.5	0.375
6025.6	19.0102	0.52895	6025.6	59.34	3.3645	-0.09055	-0.2905	-0.08957	-0.0043	140.364	0.49994	140.364	16.5878	144.925	0.43152	0.1525	-2.40625	-2	1.96875	1.5
5754.4	19.0182	0.52642	5754.4	59.3934	3.45309	-0.09039	-0.28851	-0.08942	-0.00428	142.664	0.49988	142.664	16.51	147.225	0.41367	0.155	-2.40625	-0.0625	2.1875	4.90625
5495.4	19.02	0.52278	5495.4	59.494	3.55162	-0.09024	-0.28662	-0.08926	-0.00427	144.964	0.49994	144.964	16.4352			0.1575	-1.25	0.21875	3.6875	3.4375
5248.1	19.0261	0.51842	5248.1	59.5468	3.64893	-0.09006	-0.28476	-0.08908	-0.00425	147.264	0.49991	147.264	16.3574			0.16	3.53125	-5.625	3.90625	3.5
5011.9	19.0353	0.5176	5011.9	59.6353	3.75052	-0.08994	-0.2829	-0.08893	-0.00423	149.564	0.49988	149.564	16.2888			0.1625	4.0625	-11.3438	3.8125	2.28125
4786.3	19.0265	0.51494	4786.3	59.6876	3.85849	-0.08978	-0.28104	-0.08881	-0.00422							0.165	4.625	-17	3.8125	-0.15625
4570.9	19.0413	0.51052	4570.9	59.7873	3.96245	-0.0896	-0.27914	-0.08862	-0.00419							0.1675	8.34375	-12.125	3.71875	5.9375
4365.2	19.0404	0.50877	4365.2	59.8478	4.07633	-0.08945	-0.27728	-0.08847	-0.00418							0.17	7.46875	-5.46875	3.6875	4.09375
4168.7	19.04	0.5075	4168.7	59.9183	4.18886	-0.08929	-0.27551	-0.08838	-0.00415							0.1725	8.9375	-1.15625	3.5	3.90625
3981.1	19.0441	0.5027	3981.1	60.0056	4.30728	-0.08911	-0.27365	-0.0882	-0.00414							0.175	11.5938	3.9375	3.3125	5.09375
3801.9	19.0527	0.50346	3801.9	60.0718	4.42737	-0.08899	-0.27176	-0.08801	-0.00413							0.1775	9.34375	5.4375	3.125	5.4375
3630.8	19.0477	0.5015	3630.8	60.1546	4.55133	-0.08887	-0.26993	-0.08789	-0.0041							0.18	5.15625	2.125	2.25	8.28125
3467.4	19.0559	0.50289	3467.4	60.2244	4.67827	-0.08871	-0.26819	-0.08774	-0.00409							0.1825	3.21875	7.40625	2.03125	2.5
3311.3	19.0643	0.49996	3311.3	60.333	4.80963	-0.08856	-0.26636	-0.08762	-0.00407							0.185	2.90625	2.90625	1.6875	0.1875
3162.3	19.0716	0.49685	3162.3	60.4394	4.94541	-0.08841	-0.26456	-0.08743	-0.00405							0.1875	2.40625	-3.59375	0.75	0.6875
3020	19.064	0.49509	3020	60.525	5.08512	-0.08826	-0.26279	-0.08731	-0.00404							0.19	7.375	-1.84375	2.125	-3.09375
2884	19.0762	0.49768	2884	60.6339	5.22934	-0.08813	-0.26114	-0.08716	-0.00403							0.1925	7.46875	0.75	2.125	-4.4375
2754.2	19.074	0.49709	2754.2	60.6935	5.37426	-0.08798	-0.25922	-0.08701	-0.004							0.195	4.875	1.03125	3.75	4.3125
2630.3	19.0836	0.49536	2630.3	60.816	5.52589	-0.0878	-0.25766	-0.08688	-0.00399							0.1975	3.4375	1.84375	5.8125	1.3125
2511.9	19.0888	0.49594	2511.9	60.9352	5.68232	-0.08771	-0.2558	-0.08667	-0.00397							0.2	3.625	2.59375	5.125	-1.875
2398.8	19.0911	0.49571	2398.8	61.0532	5.84251	-0.08749	-0.25412	-0.08652	-0.00395							0.2025	4.03125	-3.3125	5.5	4.96875
2290.9	19.0949	0.49679	2290.9	61.1433	6.00563	-0.08734	-0.25235	-0.08636	-0.00394							0.205	3.125	2.21875	6	3.25
2187.8	19.0975	0.49775	2187.8	61.2275	6.17697	-0.08719	-0.25055	-0.08624	-0.00392							0.2075	2.75	4.1875	4.90625	1.34375
2089.3	19.0986	0.49806	2089.3	61.3649	6.34962	-0.0871	-0.24887	-0.08606	-0.0039							0.21	0.3125	-1.875	4.5625	2.375
1995.3	19.1067	0.49907	1995.3	61.4868	6.52901	-0.08682	-0.2471	-0.08594	-0.00389							0.2125	-1.65625	-2.25	4.40625	4.25
1905.5	19.1063	0.50141	1905.5	61.6094	6.71582	-0.08676	-0.24548	-0.08582	-0.00387							0.215	-0.0625	0.65625	3.625	-0.6875
1819.7	19.1214	0.50671	1819.7	61.7221	6.90514	-0.08658	-0.24374	-0.08563	-0.00385							0.2175	-0.125	3.28125	2.625	-6.375
1737.8	19.1205	0.50858	1737.8	61.8484	7.10001	-0.08646	-0.24203	-0.08551	-0.00383							0.22	-3.78125	-0.46875	3.90625	-2.71875
1659.6	19.1194	0.50796	1659.6	62.0069	7.29451	-0.08627	-0.2403	-0.08539	-0.00382							0.2225	-2.0625	-5.03125	4.8125	1.125
1584.9	19.1233	0.51047	1584.9	62.1087	7.50671	-0.08615	-0.23871	-0.08521	-0.00381							0.225	3.40625	-5.15625	2.53125	1.625
1513.6	19.1344	0.51111	1513.6	62.2524	7.71528	-0.086	-0.23703	-0.08508	-0.00379							0.2275	1.15625	-0.3125	2	2.09375
1445.4	19.1351	0.52134	1445.4	62.3739	7.93963	-0.08588	-0.23529	-0.08493	-0.00377							0.23	-2.5625	-2.59375	2.375	-3.0625
1380.4	19.1356	0.52093	1380.4	62.5394	8.15749	-0.08575	-0.23373	-0.08472	-0.00376							0.2325	-5.46875	0.09375	1.875	-7.46875
1318.3	19.1393	0.5264	1318.3	62.683	8.38762	-0.08551	-0.23206	-0.08456	-0.00374							0.235	-8.40625	1.25	1.40625	2.15625
1258.9	19.1488	0.53033	1258.9	62.839	8.62642	-0.08536	-0.23044	-0.08438	-0.00372							0.2375	-7.71875	-0.0625	1.84375	6.84375
1202.3	19.1509	0.53789	1202.3	62.9776	8.87102	-0.08524	-0.22876	-0.08435	-0.0037							0.24	-5.4375	1.9375	2.875	4.0625
1148.2	19.1525	0.54046	1148.2	63.1381	9.11529	-0.08508	-0.22723	-0.08411	-0.00369							0.2425	-3.125	0.03125	2.40625	1.4375
1096.5	19.153	0.54761	1096.5	63.2782	9.38102	-0.08493	-0.22565	-0.08395	-0.00368							0.245	-0.75	1.9375	3.21875	-4.4375
1047.1	19.1643	0.5546	1047.1	63.4663	9.64222	-0.08475	-0.22397	-0.08377	-0.00367							0.2475	1.03125	3.53125	6.09375	-5.1875
1000	19.1684	0.55802	1000	63.6181	9.91922	-0.08459	-0.22244	-0.08371	-0.00364							0.25	2.28125	4.65625	6.84375	-0.9375
954.99	19.1706	0.56953	954.99	63.7681	10.202	-0.08447	-0.22086	-0.08353	-0.00363							0.2525	-0.65625	3.71875	7.25	0.34375
912.01	19.1806	0.57609	912.01	63.9489	10.4861	-0.08429	-0.21924	-0.08334	-0.00362							0.255	0.375	3.75	6.71875	4.90625
870.96	19.1699	0.58453	870.96	64.1739	10.7831	-0.08417	-0.21771	-0.08316	-0.0036							0.2575	4.03125	3.90625	6.8125	1.625
831.76	19.1885	0.59238	831.76	64.3156	11.0952	-0.08401	-0.21616	-0.08304	-0.00358							0.26	4.59375	2.03125	5.8125	-3.15625
794.33	19.1901	0.60308	794.33	64.5328	11.4067	-0.08383	-0.21457	-0.08292	-0.00357							0.2625	4.75	-0.4375	4.4375	0.59375
758.58	19.1905	0.6113	758.58	64.7186	11.7318	-0.08371	-0.21307	-0.08276	-0.00355							0.265	6	0.6875	4.34375	-0.03125
724.44	19.1965	0.61793	724.44	64.92	12.065	-0.08359	-0.21143	-0.08264	-0.00354							0.2675	7.09375	-1.9375	2	4.125
691.83	19.2044	0.62852	691.83	65.1162	12.4096	-0.0834	-0.20999	-0.08243	-0.00352							0.27	7.5	-2.3125	0.15625	5.34375
660.69	19.2083	0.64191	660.69	65.3243	12.7575	-0.08322	-0.2084	-0.08231	-0.00351							0.2725	7.84375	-0.625	0.46875	-0.4375
630.96	19.2076	0.65173	630.96	65.5405	13.1199	-0.08304	-0.20691	-0.08212	-0.00349							0.275	7.09375	-0.1875	2.3125	2.40625
602.56	19.2171	0.66372	602.56	65.7642	13.4959	-0.08298	-0.20526	-0.08194	-0.00348							0.2775	5.28125	4.15625	3.40625	3.9375
575.44	19.2117	0.68133	575.44	65.95	13.878	-0.08273	-0.20374	-0.08179	-0.00347							0.28	3.75	3.0625	4.15625	0
549.54	19.2219	0.6903	549.54	66.1964	14.2757	-0.08267	-0.20227	-0.08173	-0.00345							0.2825	4.84375	0.25	4.34375	2.59375
524.81	19.2307	0.70614	524.81	66.4205	14.6772	-0.08249	-0.20074	-0.08157	-0.00343							0.285	6.1875	2.3125	3.34375	7.09375
501.19	19.2353	0.7206	501.19	66.6537	15.1	-0.08234	-0.19928	-0.08139	-0.00342							0.2875	4.46875	1.375	2	2.65625
478.63	19.2345	0.73113	478.63	66.893	15.5221	-0.08218	-0.19775	-0.08118	-0.00341							0.29	1.71875	-1.59375	1.34375	0.875
457.09	19.2485	0.74714	457.09	67.1501	15.9662	-0.082	-0.19629	-0.08109	-0.0034							0.2925	5.78125	0.53125	1.65625	1.46875
436.52	19.2561	0.76173	436.52	67.4144	16.4243	-0.08185	-0.19482	-0.08093	-0.00338							0.295	3.75	2.28125	0.90625	2.8125
416.87	19.259	0.78345	416.87	67.6563	16.8932	-0.0817	-0.19333	-0.08078	-0.00336							0.2975	1.03125	3.84375	1.375	7.84375
398.11	19.258	0.79912	398.11	67.8942	17.3724	-0.08157	-0.19186	-0.0806	-0.00334							0.3	3.09375	3.65625	1.96875	7.03125
380.19	19.2597	0.81875	380.19	68.1685	17.8665	-0.08142	-0.19031	-0.08041	-0.00333							0.3025	1.875	-1.5	0.6875	5.71875
363.08	19.2674	0.83329	363.08	68.4421	18.3758	-0.08121	-0.1889	-0.08026	-0.00332							0.305	3.625	-5	0.78125	4.6875
346.74	19.2771	0.84336	346.74	68.7589	18.8865	-0.08112	-0.1875	-0.08011	-0.0033							0.3075	5.78125	-5	2.03125	1.28125
331.13	19.2894	0.87316	331.13	69.0316	19.4343	-0.08099	-0.186	-0.08002	-0.00328							0.31	4.25	-3.3125	1.65625	4.4375
316.23	19.2904	0.89411	316.23	69.3142	19.9801	-0.08081	-0.18457	-0.0798	-0.00327							0.3125	5.03125	1.4375	1.9375	3.6875
302	19.2893	0.91491	302	69.5765	20.5457	-0.0806	-0.18317	-0.07971	-0.00326							0.315	8.8125	4.5625	2.75	-0.96875
288.4	19.3074	0.93177	288.4	69.9101	21.1246	-0.08047	-0.18179	-0.07953	-0.00325							0.3175	9.5	7.25	2.09375	2.15625
275.42	19.3176	0.94872	275.42	70.2266	21.7166	-0.08032	-0.18036	-0.07944	-0.00323							0.32	12.1562	12.0625	2.21875	5.71875
263.03	19.3067	0.97842	263.03	70.5339	22.3273	-0.08011	-0.17892	-0.07922	-0.00322							0.3225	8.65625	10.5625	1.5625	5.1875
251.19	19.3277	0.98189	251.19	70.8589	22.9202	-0.07999	-0.17755	-0.0791	-0.0032							0.325	3.1875	4.8125	3.1875	5.375
239.88	19.3372	1.02172	239.88	71.2028	23.6022	-0.0799	-0.17609	-0.07889	-0.00319							0.3275	5.03125	2.40625	5.6875	6.78125
229.09	19.3384	1.04036	229.09	71.5479	24.2403	-0.07971	-0.17465	-0.0788	-0.00318							0.33	-0.09375	1.3125	2.8125	3.78125
218.78	19.3557	1.06709	218.78	71.9035	24.9093	-0.07956	-0.17331	-0.07864	-0.00316							0.3325	1.15625	0.03125	1.5	2.8125
208.93	19.3597	1.09137	208.93	72.2697	25.5873	-0.07938	-0.17197	-0.07849	-0.00315							0.335	-2	-1.46875	3.6875	2.34375
199.53	19.3775	1.11165	199.53	72.6572	26.2866	-0.07925	-0.17053	-0.07834	-0.00313							0.3375	-2.84375	-3.78125	4.46875	1
190.55	19.3813	1.13639	190.55	73.0475	26.9933	-0.0791	-0.16922	-0.07816	-0.00312							0.34	0.25	-2.40625	3.84375	2.90625
181.97	19.3951	1.15966	181.97	73.4554	27.7221	-0.07895	-0.16782	-0.07797	-0.00311							0.3425	-2.5	-0.40625	4.84375	2.34375
173.78	19.3976	1.17738	173.78	73.837	28.4556	-0.07883	-0.16653	-0.07782	-0.00309							0.345	1.5625	-2.8125	5.40625	4.40625
165.96	19.412	1.21138	165.96	74.274	29.1999	-0.07864	-0.16507	-0.07776	-0.00308							0.3475	-0.59375	-3.125	3.84375	6.65625
158.49	19.4287	1.24463	158.49	74.7288	29.9638	-0.07855	-0.16382	-0.07758	-0.00307							0.35	-1.15625	-3.46875	2.96875	3.15625
151.36	19.4532	1.26348	151.36	75.139	30.7436	-0.07834	-0.16238	-0.07742	-0.00305							0.3525	1.0625	-2.90625	2.09375	5.46875
144.54	19.4338	1.29353	144.54	75.6612	31.5077	-0.07813	-0.1611	-0.07727	-0.00304							0.355	-2.28125	-1.125	2.59375	3.5
138.04	19.46	1.32397	138.04	76.1384	32.3042	-0.07803	-0.15967	-0.07715	-0.00303							0.3575	0.65625	-0.6875	3.71875	2.40625
131.83	19.4671	1.34134	131.83	76.5941	33.117	-0.07788	-0.15826	-0.07693	-0.00301							0.36	-1.28125	3.75	3.375	8.875
125.89	19.4754	1.37995	125.89	77.1475	33.9149	-0.07773	-0.15698	-0.07681	-0.003							0.3625	-3.875	3.5625	3.8125	5.5
120.23	19.4999	1.40261	120.23	77.708	34.7224	-0.07758	-0.15564	-0.07666	-0.00298							0.365	2.71875	2.4375	3.0625	4.625
114.82	19.5089	1.41775	114.82	78.2433	35.5545	-0.07742	-0.15433	-0.07651	-0.00297							0.3675	-3.53125	5.59375	1.09375	5.71875
109.65	19.5185	1.45852	109.65	78.8452	36.3741	-0.0773	-0.15295	-0.07629	-0.00296							0.37	-2.25	6.53125	3	1.28125
104.71	19.5375	1.47794	104.71	79.4378	37.2016	-0.07712	-0.15167	-0.07611	-0.00295							0.3725	-2.28125	8.1875	3.75	2.375
100	19.5408	1.50869	100	80.0548	38.037	-0.07697	-0.15039	-0.07608	-0.00293							0.375	-6.78125	7.53125	2.59375	5.09375
95.499	19.5637	1.55414	95.499	80.6908	38.864	-0.07687	-0.14905	-0.07593	-0.00292							0.3775	-3.78125	6.78125	2.96875	2.5625
91.201	19.5739	1.56266	91.201	81.3655	39.7063	-0.07675	-0.14777	-0.07571	-0.00291							0.38	-3.96875	5.21875	3.6875	0.78125
87.096	19.5876	1.59747	87.096	82.0557	40.5375	-0.07654	-0.14645	-0.07562	-0.0029							0.3825	-1.28125	4.25	4.71875	1.46875
83.176	19.6103	1.63689	83.176	82.8304	41.3664	-0.07635	-0.14511	-0.07541	-0.00288							0.385	-3.625	6.84375	5.625	-0.40625
79.433	19.617	1.6627	79.433	83.5521	42.1895	-0.07623	-0.14389	-0.07526	-0.00287							0.3875	-4.375	7.1875	5.0625	3.65625
75.858	19.632	1.69043	75.858	84.3614	43.0232	-0.07608	-0.14258	-0.07507	-0.00286							0.39	-3.3125	4.90625	3.75	2.5625
72.444	19.6468	1.72492	72.444	85.1906	43.8352	-0.07596	-0.14136	-0.07498	-0.00284							0.3925	-2.28125	2.84375	4	-0.53125
69.183	19.6724	1.76629	69.183	86.0793	44.6375	-0.07578	-0.14011	-0.0748	-0.00283							0.395	-3.125	1.5	5.125	0.34375
66.069	19.6791	1.7973	66.069	86.9524	45.4462	-0.07559	-0.13882	-0.07474	-0.00282							0.3975	-3.875	-0.21875	4.6875	-0.375
63.096	19.6864	1.82074	63.096	87.9183	46.2321	-0.0755	-0.13748	-0.07452	-0.00281							0.4	-2.875	2.03125	3.78125	2.34375
60.256	19.7062	1.86573	60.256	88.7614	47.0516	-0.07532	-0.13632	-0.07428	-0.00279							0.4025	-2.59375	2.96875	3.59375	3.21875
57.544	19.7295	1.89955	57.544	89.876	47.7999	-0.07513	-0.13501	-0.07422	-0.00278							0.405	-1.5625	0.9375	2.46875	2.8125
54.954	19.7556	1.94779	54.954	90.9015	48.5745	-0.07501	-0.13376	-0.07407	-0.00276							0.4075	-2.03125	1.59375	3	0.71875
52.481	19.7672	1.97459	52.481	92.0085	49.3184	-0.07483	-0.13254	-0.07391	-0.00276							0.41	0.6875	5.625	3.53125	-0.96875
50.119	19.7784	2.00781	50.119	93.1814	50.0731	-0.07468	-0.13132	-0.07373	-0.00274							0.4125	-0.4375	5.53125	3.0625	-1.5
47.863	19.8086	2.03635	47.863	94.3424	50.8229	-0.07452	-0.1301	-0.07352	-0.00273							0.415	-2.25	3.21875	3.21875	-1.28125
45.709	19.8396	2.08289	45.709	95.5935	51.5344	-0.07437	-0.12888	-0.07339	-0.00272							0.4175	-1.375	3.09375	3.375	-1.28125
43.652	19.8484	2.15738	43.652	96.9138	52.2231	-0.07419	-0.12766	-0.07327	-0.00271							0.42	-2.5625	2.46875	1.34375	-0.96875
41.687	19.8646	2.15496	41.687	98.2298	52.9174	-0.07407	-0.1264	-0.07312	-0.00269							0.4225	-2.78125	2.5625	0.78125	0.21875
39.811	19.892	2.19211	39.811	99.722	53.5756	-0.07394	-0.12524	-0.073	-0.00268							0.425	2.53125	0.59375	2.53125	1.59375
38.019	19.886	2.24217	38.019	101.128	54.2345	-0.07376	-0.12405	-0.07281	-0.00267							0.4275	-0.28125	-0.09375	2.03125	3.0625
36.308	19.9357	2.28768	36.308	102.648	54.8794	-0.07361	-0.1228	-0.07263	-0.00266							0.43	0.59375	-0.21875	3.3125	-3.0625
34.674	19.9601	2.32536	34.674	104.302	55.4934	-0.07349	-0.12161	-0.07251	-0.00265							0.4325	5.90625	-0.0625	3.65625	-2.875
33.113	19.9745	2.37312	33.113	105.964	56.0984	-0.07324	-0.12039	-0.07236	-0.00263							0.435	3.90625	0.5625	1.8125	0.875
31.623	19.9951	2.41058	31.623	107.741	56.6885	-0.07315	-0.11911	-0.0722	-0.00262							0.4375	10.125	1.28125	4	-0.09375
30.2	20.0077	2.45059	30.2	109.526	57.2499	-0.07297	-0.11789	-0.07208	-0.00261							0.44	4.75	1.6875	3.78125	2.40625
28.84	20.0456	2.46852	28.84	111.443	57.8118	-0.07288	-0.11673	-0.07196	-0.00259							0.4425	4.53125	1.84375	3.34375	0
27.542	20.0562	2.5541	27.542	113.42	58.3508	-0.07272	-0.11548	-0.07175	-0.00258							0.445	4.25	3.5	5.09375	1.53125
26.303	20.0954	2.56848	26.303	115.821	58.8815	-0.0726	-0.11438	-0.07162	-0.00258							0.4475	-2.125	3.03125	4.3125	-2.78125
25.119	20.1181	2.61637	25.119	118.001	59.3867	-0.07242	-0.11322	-0.07141	-0.00256							0.45	-1.65625	2.21875	4.46875	-1.71875
23.988	20.1382	2.67733	23.988	120.233	59.8822	-0.07227	-0.11203	-0.07135	-0.00256							0.4525	-2.46875	2.96875	4.75	3.875
22.909	20.1577	2.75567	22.909	122.655	60.3563	-0.07208	-0.11084	-0.07111	-0.00254							0.455	2.65625	4.15625	3.5	-0.65625
21.878	20.1918	2.7846	21.878	125.105	60.8093	-0.07196	-0.10968	-0.07101	-0.00253							0.4575	4.03125	3.5	3.84375	0.875
20.893	20.2135	2.82974	20.893	127.735	61.2539	-0.07178	-0.10849	-0.07086	-0.00251							0.46	-0.125	0.125	5.125	-3.125
19.953	20.2266	2.8793	19.953	130.449	61.6743	-0.07166	-0.10736	-0.07068	-0.0025							0.4625	-3.28125	0.5	3.875	-0.5
19.055	20.254	2.90576	19.055	133.236	62.0794	-0.0715	-0.10617	-0.0705	-0.00249							0.465	-4	2.875	2.5	7.59375
18.197	20.2892	2.97226	18.197	136.196	62.4772	-0.07138	-0.10507	-0.0704	-0.00248							0.4675	-2	3.3125	2.875	3.53125
17.378	20.329	3.0173	17.378	139.343	62.8463	-0.07117	-0.10391	-0.07025	-0.00247							0.47	-0.96875	2.4375	2.34375	1.8125
16.596	20.3542	3.03202	16.596	142.553	63.2011	-0.07095	-0.10275	-0.07007	-0.00246							0.4725	-0.03125	0.65625	1.84375	4.625
15.849	20.3761	3.12653	15.849	145.966	63.5421	-0.07089	-0.10168	-0.06992	-0.00244							0.475	0.15625	2.59375	2.875	7.78125
15.136	20.4149	3.15371	15.136	149.523	63.8726	-0.07071	-0.10046	-0.06979	-0.00243							0.4775	-2.375	2.28125	3.9375	7.375
14.454	20.4639	3.26117	14.454	153.306	64.1845	-0.07059	-0.0994	-0.06967	-0.00243							0.48	-2.09375	2.03125	4.46875	2.34375
13.804	20.4744	3.25121	13.804	157.219	64.4824	-0.07043	-0.09827	-0.06949	-0.0024							0.4825	-3.6875	2.53125	3.4375	3.1875
13.183	20.5335	3.47793	13.183	161.377	64.7478	-0.07022	-0.09711	-0.06934	-0.0024							0.485	-4.84375	0.375	1.53125	3.25
12.589	20.746	3.32453	12.589	165.653	65.0213	-0.0701	-0.09607	-0.06915	-0.00239							0.4875	-6.5625	0.875	2.28125	3.9375
12.023	20.5845	3.42643	12.023	170.171	65.2705	-0.06995	-0.09491	-0.069	-0.00237							0.49	-1.5	3.375	2.59375	3.1875
11.482	20.6118	3.4816	11.482	174.806	65.5096	-0.0697	-0.09369	-0.06885	-0.00237							0.4925	8.03125	9.5	1.5	1.34375
10.965	20.6449	3.53632	10.965	179.849	65.7297	-0.06952	-0.09262	-0.06873	-0.00235							0.495	5.8125	9.84375	1.5625	-0.71875
10.471	20.7166	3.66024	10.471	185.05	65.9387	-0.0694	-0.09146	-0.06857	-0.00234							0.4975	1.3125	8.34375	1.9375	0.28125
10	20.7755	3.62295	10	190.652	66.1232	-0.06927	-0.09039	-0.06842	-0.00233							0.5	2.59375	5.5625	2.9375	0.34375
9.5499	20.7837	3.64029	9.5499	196.484	66.2975	-0.06915	-0.08929	-0.06824	-0.00231							0.5025	9	2.75	2.875	-0.75
9.1201	20.8052	3.75247	9.1201	202.506	66.4579	-0.06897	-0.08823	-0.06812	-0.0023							0.505	7.25	3.21875	3	5.46875
8.7096	20.8539	3.81519	8.7096	208.839	66.6133	-0.06885	-0.08707	-0.06796	-0.00229							0.5075	5.5	1.5625	2.96875	-1.25
8.3176	20.8485	3.83175	8.3176	215.474	66.748	-0.06866	-0.086	-0.06781	-0.00229							0.51	5.90625	2.09375	2.09375	-2.125
7.9433	20.9156	3.92941	7.9433	222.489	66.8725	-0.06854	-0.0849	-0.06763	-0.00227							0.5125	3.125	3.75	3.5625	3.125
7.5858	20.9644	4.01505	7.5858	229.891	66.9793	-0.06836	-0.08377	-0.0675	-0.00226							0.515	3.09375	4.40625	4.53125	1.34375
7.2444	21.0211	3.98582	7.2444	237.661	67.0741	-0.06815	-0.08295	-0.06735	-0.00225							0.5175	1.21875	6.53125	3.875	4.78125
6.9183	21.0551	4.13085	6.9183	245.818	67.1591	-0.06805	-0.08176	-0.0672	-0.00224							0.52	3.09375	-0.03125	3.8125	2.90625
6.6069	21.1184	4.18701	6.6069	254.247	67.2293	-0.06793	-0.08069	-0.06711	-0.00223							0.5225	2.03125	-0.84375	4.40625	-2.65625
6.3096	21.1452	4.23852	6.3096	263.324	67.2862	-0.06772	-0.07956	-0.06693	-0.00221							0.525	1.90625	1.625	2.96875	-1.625
6.0256	21.1638	4.31866	6.0256	272.73	67.3319	-0.06757	-0.07858	-0.06677	-0.00221							0.5275	-0.21875	7.28125	2.5625	-0.84375
5.7544	21.2406	4.31524	5.7544	282.716	67.3679	-0.06744	-0.07748	-0.06665	-0.00219							0.53	-3.3125	15.8125	3.15625	-0.59375
5.4954	21.2785	4.44004	5.4954	293.126	67.3756	-0.06732	-0.07642	-0.06641	-0.00219							0.5325	1.71875	12.7188	2.875	3.65625
5.2481	21.3109	4.46473	5.2481	304.061	67.3957	-0.06717	-0.07535	-0.06628	-0.00217							0.535	-0.6875	8.96875	3.3125	1.0625
5.0119	21.375	4.5275	5.0119	315.416	67.3971	-0.06696	-0.07431	-0.0661	-0.00216							0.5375	0.34375	4	2.375	1.03125
4.7863	21.459	4.6557	4.7863	327.553	67.3817	-0.06686	-0.07324	-0.06598	-0.00215							0.54	8.15625	1.34375	2.71875	2.65625
4.5709	21.4773	4.65565	4.5709	340.429	67.3511	-0.06668	-0.07227	-0.0658	-0.00215							0.5425	6.15625	1.5	2.46875	-2.40625
4.3652	21.5347	4.72149	4.3652	353.843	67.3145	-0.06656	-0.07117	-0.06567	-0.00214							0.545	5.28125	1.40625	2.0625	0.5
4.1687	21.6269	4.75615	4.1687	367.756	67.2678	-0.06644	-0.07013	-0.06549	-0.00213							0.5475	7.4375	6.5	2.03125	2.5625
3.9811	21.647	4.84463	3.9811	382.744	67.2051	-0.06625	-0.06906	-0.06534	-0.00211							0.55	7.5625	9.71875	1.21875	3.5
3.8019	21.6702	4.92073	3.8019	398.177	67.1403	-0.06607	-0.06808	-0.06519	-0.0021							0.5525	1.5625	8.625	4.1875	2.78125
3.6308	21.7306	4.97764	3.6308	414.472	67.0572	-0.06592	-0.06705	-0.06503	-0.0021							0.555	1.8125	4.90625	4.4375	3.125
3.4674	21.7935	5.06827	3.4674	431.442	66.9656	-0.06577	-0.06604	-0.06488	-0.00208							0.5575	3.9375	4.6875	2.4375	5.21875
3.3113	21.8561	5.10287	3.3113	449.394	66.8702	-0.06561	-0.065	-0.06476	-0.00207							0.56	1.96875	4.9375	4.78125	5.34375
3.1623	21.9171	5.17749	3.1623	468.136	66.7499	-0.06546	-0.06396	-0.06454	-0.00207							0.5625	4.875	1.40625	5.25	5.3125
3.02	22.0099	5.25199	3.02	488.341	66.6264	-0.06531	-0.06299	-0.06442	-0.00205							0.565	6.625	0.1875	3.4375	3.03125
2.884	22.0378	5.3213	2.884	508.696	66.5031	-0.06516	-0.06198	-0.0643	-0.00204							0.5675	6.3125	1.375	3.4375	4.84375
2.7542	22.0979	5.35261	2.7542	530.643	66.3609	-0.06503	-0.06094	-0.06415	-0.00203							0.57	5.53125	7.65625	4.03125	-0.03125
2.6303	22.1405	5.44076	2.6303	553.814	66.2	-0.06485	-0.06003	-0.064	-0.00202							0.5725	7.0625	4.71875	2.3125	-3.15625
2.5119	22.231	5.49922	2.5119	577.266	66.0421	-0.06467	-0.05914	-0.06384	-0.00201							0.575	7.84375	-1.53125	2.53125	-0.65625
2.3988	22.2691	5.52677	2.3988	603.127	65.8573	-0.06454	-0.05814	-0.06369	-0.002							0.5775	2.125	2.78125	3.84375	-5.40625
2.2909	22.3594	5.5828	2.2909	629.316	65.6791	-0.06442	-0.05692	-0.06357	-0.00199							0.58	-0.21875	2.53125	2.84375	-2.25
2.1878	22.4041	5.61592	2.1878	657.571	65.4789	-0.06424	-0.05588	-0.06335	-0.00198							0.5825	-0.25	0.78125	3.9375	3.9375
2.0893	22.4754	5.72066	2.0893	686.724	65.28	-0.06409	-0.05496	-0.0632	-0.00196							0.585	2.78125	-0.1875	4.5	2.40625
1.9953	22.5662	5.80907	1.9953	717.01	65.0722	-0.064	-0.05396	-0.06311	-0.00196							0.5875	2.53125	1.09375	4.75	1.09375
1.9055	22.6172	5.85241	1.9055	748.819	64.862	-0.06384	-0.05298	-0.06293	-0.00195							0.59	-0.71875	4.125	5.65625	0.0625
1.8197	22.6914	5.91186	1.8197	782.347	64.6256	-0.06366	-0.052	-0.06271	-0.00194							0.5925	-1.375	2.71875	6.09375	-3.3125
1.7378	22.7713	6.01235	1.7378	817.915	64.3715	-0.06351	-0.05121	-0.06262	-0.00192							0.595	-3.03125	0.375	5.5	-4.65625
1.6596	22.8517	5.96394	1.6596	855.127	64.1136	-0.06335	-0.04996	-0.06244	-0.00192							0.5975	-4.09375	0.90625	2.4375	-3.46875
1.5849	22.8963	6.10537	1.5849	892.295	63.8818	-0.0632	-0.04916	-0.06229	-0.00191							0.6	-3.03125	4	0.5625	-4.1875
1.5136	22.9853	6.18115	1.5136	932.985	63.6107	-0.06308	-0.04817	-0.06223	-0.0019							0.6025	2.625	4.28125	1.25	-10.0938
1.4454	23.0787	6.20686	1.4454	975.784	63.3308	-0.06287	-0.04709	-0.06195	-0.00189							0.605	1.34375	3.1875	1.84375	-8.40625
1.3804	23.1551	6.27011	1.3804	1019.23	63.0485	-0.06274	-0.04605	-0.0618	-0.00188							0.6075	2.5	2.3125	1.9375	-6.6875
1.3183	23.2264	6.31092	1.3183	1064.66	62.7732	-0.06259	-0.04529	-0.06171	-0.00187							0.61	2.71875	0.53125	2.875	-9.21875
1.2589	23.3163	6.36001	1.2589	1112.73	62.4681	-0.06244	-0.04421	-0.06152	-0.00186							0.6125	4.21875	0.21875	5.6875	-0.96875
1.2023	23.3805	6.41186	1.2023	1161.83	62.1926	-0.06232	-0.04315	-0.0614	-0.00185							0.615	4.125	-0.15625	3.65625	-2.375
1.1482	23.4737	6.52353	1.1482	1214.9	61.8642	-0.06216	-0.0425	-0.06122	-0.00184							0.6175	3.5625	-0.75	-0.03125	-3.15625
1.0965	23.559	6.52243	1.0965	1267.8	61.5627	-0.06201	-0.04125	-0.06107	-0.00183							0.62	1	0.90625	-0.34375	-1.5625
1.0471	23.6626	6.61428	1.0471	1325.12	61.23	-0.06183	-0.04034	-0.06091	-0.00182							0.6225	-0.5	3.28125	1.875	1.875
1	23.7036	6.68387	1	1383.54	60.9135	-0.06171	-0.03935	-0.06079	-0.00181							0.625	1.65625	3.875	-0.90625	2.15625
						-0.06152	-0.0384	-0.06061	-0.0018							0.6275	-1.3125	3.84375	-2.84375	0.1875
						-0.06131	-0.03748	-0.06049	-0.00179							0.63	1.59375	7.84375	-1.5	2.09375
						-0.06122	-0.03653	-0.06036	-0.00178							0.6325	1.9375	9.34375	-1.0625	1.125
						-0.06107	-0.03579	-0.06018	-0.00177							0.635	0.53125	7.46875	3.46875	2.21875
						-0.06094	-0.03469	-0.06006	-0.00176							0.6375	-2.625	7.6875	3.875	7.21875
						-0.06073	-0.03372	-0.05984	-0.00176							0.64	-2.90625	8.96875	3.96875	8.71875
						-0.06064	-0.03269	-0.05966	-0.00175							0.6425	-1.8125	10.875	2.9375	8.25
						-0.06052	-0.03193	-0.05957	-0.00173							0.645	-4	6.90625	0.0625	5.96875
						-0.06033	-0.03099	-0.05945	-0.00173							0.6475	-3.53125	5.3125	-1.25	4.78125
						-0.06018	-0.0302	-0.05927	-0.00171							0.65	-8.65625	7.625	-2.71875	4.3125
						-0.06003	-0.02908	-0.05908	-0.0017							0.6525	-9.84375	2.90625	-5.09375	4.625
						-0.05981	-0.02824	-0.05899	-0.0017							0.655	-4.71875	-2.8125	0	4.25
						-0.05969	-0.02731	-0.05884	-0.00169							0.6575	-8.15625	-1.15625	3.8125	7.8125
						-0.05963	-0.02642	-0.05859	-0.00168							0.66	-5.59375	-0.90625	3.96875	10.6875
						-0.05945	-0.02556	-0.05844	-0.00167							0.6625	-5.21875	3.375	6.875	12.6562
						-0.05927	-0.02464	-0.05838	-0.00166							0.665	-8.1875	8.40625	3.59375	11.8438
						-0.05911	-0.02374	-0.05817	-0.00165							0.6675	-3.5	-2.1875	-0.09375	15.9375
						-0.05896	-0.02285	-0.05804	-0.00164							0.67	-5.1875	3.90625	0.03125	23.25
						-0.05881	-0.02202	-0.05789	-0.00163							0.6725	-5.84375	10.7188	1.59375	25.5
						-0.05865	-0.02109	-0.05777	-0.00162							0.675	-4.53125	8.1875	-0.09375	27.5938
						-0.05853	-0.02017	-0.05759	-0.00162							0.6775	2.71875	7.5	-1.1875	25.1875
						-0.05838	-0.01929	-0.05746	-0.00161							0.68	7.8125	6.96875	1.15625	20.9375
						-0.0582	-0.01842	-0.05731	-0.00159							0.6825	3.8125	6.3125	3.4375	32.8125
						-0.05807	-0.01756	-0.05716	-0.00158							0.685	0.0625	-1.65625	-0.90625	31.5625
						-0.05795	-0.01666	-0.05695	-0.00158							0.6875	0.8125	1.21875	-2.5	20.125
						-0.05777	-0.01578	-0.05679	-0.00157							0.69	3.5	7.21875	2.9375	18.4062
						-0.05756	-0.01489	-0.05664	-0.00156							0.6925	6.34375	7.0625	-2.34375	15.2188
						-0.05743	-0.014	-0.05652	-0.00155							0.695	7.3125	1	-6.625	14.4688
						-0.05722	-0.01312	-0.0563	-0.00154							0.6975	3.78125	-3.125	0.4375	9.84375
						-0.0571	-0.01227	-0.05618	-0.00153							0.7	3.53125	-6.4375	2.59375	0.6875
						-0.05701	-0.01149	-0.056	-0.00152							0.7025	4.71875	-4.96875	-0.125	-1.03125
						-0.05685	-0.01053	-0.05588	-0.00151							0.705	13.625	1.375	-1.1875	4.75
						-0.05664	-0.00963	-0.05566	-0.00151							0.7075	9.53125	2.21875	-0.65625	-0.21875
						-0.05652	-0.00881	-0.0556	-0.00148							0.71	-0.71875	-3.15625	1.28125	1.34375
						-0.05637	-0.00795	-0.05545	-0.00149							0.7125	11.6875	-5.3125	1.625	3.8125
						-0.05615	-0.00712	-0.05527	-0.00148							0.715	14.625	0.59375	3.46875	-2.9375
						-0.05606	-0.00629	-0.05518	-0.00147							0.7175	5.375	-3.09375	8.53125	-7.21875
						-0.05585	-0.00533	-0.05502	-0.00146							0.72	5.96875	-5.65625	8.96875	2.3125
						-0.05569	-0.00449	-0.05478	-0.00146							0.7225	7.0625	-4.53125	10.0625	5.5
						-0.05554	-0.00368	-0.05466	-0.00144							0.725	-1.21875	-7.6875	9.96875	-8.40625
						-0.05542	-0.00286	-0.0545	-0.00144							0.7275	1.96875	-7.71875	6.1875	-8.03125
						-0.05524	-0.00199	-0.05441	-0.00143							0.73	3.84375	-3.875	4.59375	-6.53125
						-0.05511	-0.00124	-0.05426	-0.00142							0.7325	-1.4375	-7.3125	3.8125	-7.4375
						-0.05493	-0.000355225	-0.05414	-0.00141							0.735	1.09375	-5.875	6.21875	-5.6875
						-0.0549	0.000457153	-0.05396	-0.00141							0.7375	4.40625	-2.21875	5.625	-10.7188
						-0.05472	0.00128	-0.05377	-0.00139							0.74	-0.96875	-8.8125	3.9375	-6.34375
						-0.05463	0.00215	-0.05365	-0.00138							0.7425	-1.75	-2.4375	3.78125	-3.21875
						-0.05441	0.00295	-0.05347	-0.00138							0.745	7.5625	-3.46875	1.15625	-4.4375
						-0.05432	0.00381	-0.05331	-0.00137							0.7475	-0.6875	0.5625	-2.65625	2.78125
						-0.05423	0.00463	-0.05319	-0.00136							0.75	2	8.0625	-1	2.28125
						-0.05405	0.00546	-0.05304	-0.00135							0.7525	8.28125	-4.4375	2.71875	0.71875
						-0.05396	0.00621	-0.05286	-0.00134							0.755	-1.03125	6.1875	2.15625	6.28125
						-0.0538	0.00709	-0.0527	-0.00133							0.7575	-1.09375	15.0312	5.8125	4.71875
						-0.05362	0.00792	-0.05255	-0.00133							0.76	-1.71875	4.34375	6.125	40.8125
						-0.05353	0.00874	-0.0524	-0.00132							0.7625	7.46875	-6.1875	4.5625	39.5
						-0.05334	0.00949	-0.05225	-0.00131							0.765	6.4375	-15.9375	3.875	48.625
						-0.05319	0.01029	-0.05209	-0.0013							0.7675	-2.84375	-17.7188	2.0625	57.0312
						-0.05307	0.0111	-0.05191	-0.00129							0.77	1.875	-11.2812	3.1875	46.125
						-0.05292	0.01193	-0.05176	-0.00129							0.7725	-0.0625	-6.34375	1.8125	20.9062
						-0.05276	0.01271	-0.0517	-0.00128							0.775	-1.0625	-6.46875	1.75	23.7188
						-0.05273	0.01347	-0.05148	-0.00127							0.7775	-0.5625	-5.78125	2.6875	27.125
						-0.05252	0.01445	-0.05133	-0.00126							0.78	3.84375	4.0625	4.03125	27.5625
						-0.05234	0.01512	-0.05118	-0.00125							0.7825	3.21875	14.2188	7.125	39.0312
						-0.05222	0.0159	-0.05103	-0.00125							0.785	3.15625	15.4062	7.90625	38.8125
						-0.05206	0.01658	-0.05084	-0.00123							0.7875	8.03125	6.71875	5.6875	47.625
						-0.05185	0.01745	-0.05075	-0.00123							0.79	10.6875	-0.34375	7.15625	42.8438
						-0.05176	0.01822	-0.05057	-0.00122							0.7925	10.9062	-1.8125	7.6875	15.7812
						-0.05161	0.01901	-0.05042	-0.00121							0.795	6.15625	-2.84375	4.375	10.4062
						-0.05151	0.0198	-0.05029	-0.0012							0.7975	5.28125	1.3125	5.71875	27.9688
						-0.05139	0.02064	-0.05014	-0.0012							0.8	0.9375	-0.875	7.71875	23.3125
						-0.05121	0.02142	-0.04999	-0.00119							0.8025	1.875	-1.5	6.8125	2.84375
						-0.05106	0.02215	-0.0498	-0.00118							0.805	10.125	4.75	2.4375	-0.78125
						-0.05093	0.0229	-0.04959	-0.00117							0.8075	10.9375	6.9375	4.625	2.125
						-0.05081	0.02375	-0.04944	-0.00116							0.81	6.09375	1.71875	5.96875	15.8125
						-0.05069	0.02445	-0.04929	-0.00115							0.8125	6.59375	-3.34375	1.84375	33.7812
						-0.05054	0.02525	-0.04916	-0.00114							0.815	5.53125	-6.1875	3.0625	40.5625
						-0.05042	0.026	-0.04899	-0.00113							0.8175	1.625	-2.375	2.53125	38.0938
						-0.05023	0.02673	-0.04884	-0.00113							0.82	8.96875	2.09375	2.96875	45.3125
						-0.05014	0.02754	-0.04871	-0.00112							0.8225	11.0938	5.75	3.78125	54.4375
						-0.05002	0.02823	-0.04854	-0.00112							0.825	7.65625	8.125	3.75	51
						-0.04984	0.02899	-0.04839	-0.00111							0.8275	2.9375	4.21875	-0.90625	38.9375
						-0.04971	0.02984	-0.04824	-0.0011							0.83	3.8125	-2.09375	-4.9375	27.6875
						-0.04959	0.03056	-0.04807	-0.0011							0.8325	5.875	-5.34375	-1.09375	22.75
						-0.04883	0.03132	-0.04792	-0.00109							0.835	3.28125	-3.375	1.46875	14.9062
						-0.04868	0.03197	-0.04779	-0.00107							0.8375	5.375	-3.46875	0.0625	17.6562
						-0.04854	0.03272	-0.04763	-0.00107							0.84	3.78125	2.25	-2.09375	23.375
						-0.04838	0.03344	-0.04745	-0.00106							0.8425	2.9375	5.125	-1.5625	24.6562
						-0.04823	0.03421	-0.04733	-0.00105							0.845	1.84375	7.34375	1.8125	9
						-0.04807	0.03498	-0.04718	-0.00105							0.8475	6.71875	8.03125	3.1875	4.5
						-0.04793	0.03569	-0.04702	-0.00104							0.85	8.625	4.75	0.96875	5.09375
						-0.04776	0.03641	-0.04686	-0.00103							0.8525	7.6875	4.625	7.65625	0.40625
						-0.04761	0.03711	-0.04672	-0.00102							0.855	8.1875	-2.78125	5.1875	4.71875
						-0.04746	0.03786	-0.04656	-0.00102							0.8575	10.125	-5.71875	0.4375	5.375
						-0.04731	0.03861	-0.04642	-0.00101							0.86	13.4375	-0.59375	2.03125	5.15625
						-0.04717	0.0393	-0.04623	-0.001							0.8625	9.5625	0.25	-1.21875	-1.40625
						-0.047	0.04003	-0.0461	-0.000991974							0.865	6.28125	-2.6875	-0.71875	1.5
						-0.04686	0.04079	-0.04596	-0.000984039							0.8675	8.03125	1.90625	0.875	4.34375
						-0.0467	0.04152	-0.04579	-0.000977478							0.87	5.34375	6.8125	0	17.3125
						-0.04654	0.04231	-0.04565	-0.000969391							0.8725	-1.15625	4.75	-0.65625	19.875
						-0.04638	0.0429	-0.04548	-0.000964661							0.875	-6.65625	-7.71875	-3.78125	25.0312
						-0.04626	0.04373	-0.04533	-0.000955505							0.8775	1.5	-11.3125	-2.34375	38
						-0.04608	0.04438	-0.04521	-0.000949554							0.88	0.65625	-1.8125	3.84375	28.7188
						-0.04594	0.04507	-0.04502	-0.000943756							0.8825	3.59375	-3.03125	7.6875	31.1875
						-0.04578	0.0458	-0.04488	-0.000938873							0.885	38.6875	-3.3125	2.21875	25.5625
						-0.04563	0.04657	-0.04473	-0.000931549							0.8875	23.25	-4.125	-4.21875	24.2188
						-0.04548	0.04724	-0.04457	-0.000919342							0.89	-2.90625	-1.8125	0.65625	34.8125
						-0.04532	0.04792	-0.04442	-0.000918121							0.8925	-11.5938	0.125	-0.96875	17.9062
						-0.04517	0.0487	-0.04428	-0.000906982							0.895	57.5625	0.5	4.09375	18.75
						-0.04501	0.04932	-0.04413	-0.000897217							0.8975	107.406	7.25	8	42.25
						-0.04487	0.05005	-0.04397	-0.000890656							0.9	23.5312	6.9375	0.78125	42.6875
						-0.04472	0.05078	-0.04382	-0.00088089							0.9025	-7.25	9.71875	7.59375	34.9375
						-0.04456	0.05148	-0.04365	-0.000872955							0.905	-11.6875	9.90625	8.3125	22.5938
						-0.04442	0.05215	-0.04349	-0.000870972							0.9075	-17.125	10.7812	2.875	30.0625
						-0.04427	0.05283	-0.04337	-0.000865631							0.91	-9.25	10.5312	4.71875	51.3125
						-0.04411	0.05353	-0.04321	-0.000855865							0.9125	-13.125	-2.90625	0.625	51.2188
						-0.04397	0.0542	-0.04305	-0.000849915							0.915	65.1562	-8.375	1.65625	49.3438
						-0.04379	0.05502	-0.0429	-0.000843353							0.9175	46.0625	-8	5.75	45.25
						-0.04366	0.05563	-0.04274	-0.000838776							0.92	-26.3125	-11.0938	1.09375	55.9375
						-0.0435	0.05643	-0.04259	-0.000826721							0.9225	24.8438	-8.40625	-0.96875	56.1875
						-0.04333	0.0571	-0.04242	-0.000819855							0.925	6.28125	-4.71875	0.59375	74.7812
						-0.0432	0.05771	-0.04229	-0.000814819							0.9275	-20.5625	-0.28125	-1.125	111.938
						-0.04302	0.05838	-0.04212	-0.00080719							0.93	13.5938	7.3125	5.5625	91.375
						-0.04287	0.05927	-0.04199	-0.000796356							0.9325	1.3125	11.4688	8.1875	71.3125
						-0.04273	0.06006	-0.04182	-0.000792389							0.935	-21.3125	-1.125	1.5	72.9688
						-0.04257	0.0607	-0.04167	-0.000789337							0.9375	-3.96875	-0.875	6.8125	76.4375
						-0.04244	0.06134	-0.04151	-0.000776978							0.94	-9.78125	15.9062	8.96875	61.875
						-0.04228	0.06198	-0.04137	-0.000774078							0.9425	1.34375	14.3125	6.96875	40
						-0.04211	0.06268	-0.0412	-0.000765686							0.945	18.9062	16.0312	10.25	23.9688
						-0.04197	0.06339	-0.04106	-0.000758362							0.9475	6.34375	15.1562	10.875	56.6562
						-0.04183	0.06403	-0.04091	-0.00075058							0.95	-3.65625	2.96875	8.125	88.375
						-0.04166	0.06464	-0.04074	-0.000741882							0.9525	-4.25	1.21875	10.6875	43.9375
						-0.04151	0.06531	-0.04061	-0.000739136							0.955	-5.3125	-2.5625	9.5	46.5
						-0.04137	0.06607	-0.04045	-0.00073288							0.9575	-6.875	-9	10.375	72.4375
						-0.04121	0.06665	-0.0403	-0.000722351							0.96	3.5	-6.0625	10.5	74.5625
						-0.04106	0.06726	-0.04014	-0.000716095							0.9625	-14.375	-5.84375	2.9375	67.375
						-0.04091	0.0679	-0.03999	-0.000705566							0.965	-11.3438	1.4375	6.40625	43.2188
						-0.04076	0.06854	-0.03984	-0.000700226							0.9675	8.1875	3.84375	0.8125	44.9375
						-0.04059	0.06921	-0.0397	-0.000697937							0.97	0.34375	-2.59375	1.8125	37.2188
						-0.04044	0.06985	-0.03955	-0.000690765							0.9725	13.375	6.09375	9.8125	31.4062
						-0.0403	0.07053	-0.03938	-0.000684814							0.975	3.0625	14.1875	10.9062	43.0312
						-0.04015	0.07123	-0.03922	-0.000683746							0.9775	-7.125	17.4375	18.8125	38.4062
						-0.03998	0.07193	-0.03909	-0.000670929							0.98	2.59375	6.1875	15.4375	49.0938
						-0.03983	0.07254	-0.03892	-0.000661316							0.9825	-4.96875	2.90625	3.625	68.5938
						-0.03969	0.07318	-0.03878	-0.00065979							0.985	-1.90625	10	5.0625	72.9062
						-0.03953	0.07382	-0.03862	-0.000647888							0.9875	11.1562	-1.8125	1.03125	58.9688
						-0.03939	0.07449	-0.03847	-0.000646667							0.99	11.0312	-5.0625	-4.71875	39.5312
						-0.03923	0.07513	-0.03832	-0.000640717							0.9925	-1.21875	-7.4375	3.4375	10.7188
						-0.03907	0.07571	-0.03816	-0.000630035							0.995	8.71875	-1.0625	10.7812	-25.5625
						-0.03893	0.07632	-0.03802	-0.000624542							0.9975	7.5	-1.59375	6.65625	-29.4688
						-0.03877	0.077	-0.03786	-0.000613251							1	-5.3125	-1.625	0.96875	-34.0938
						-0.03861	0.07764	-0.03771	-0.000610809							1.0025	-0.4375	-5.34375	-4.25	-39.25
						-0.03847	0.07828	-0.03756	-0.000604401							1.005	8.375	-4.3125	-7.96875	-36.4375
						-0.03831	0.07889	-0.0374	-0.000598145							1.0075	-0.375	5.65625	4	-40.125
						-0.03816	0.07953	-0.03727	-0.00059082							1.01	-9.78125	-5.125	3.4375	-17.9062
						-0.03801	0.0802	-0.03711	-0.000589905							1.0125	12.5312	-3.40625	-4.84375	-7.125
						-0.03785	0.08087	-0.03693	-0.000576324							1.015	2.125	-4.0625	0.0625	-15.6562
						-0.03769	0.08133	-0.03678	-0.00057251							1.0175	9.09375	-1.375	2.75	-15.1562
						-0.03755	0.08209	-0.03664	-0.000563507							1.02	15.9062	-3.75	3.625	-24.7188
						-0.03739	0.08273	-0.03648	-0.000559387							1.0225	-4.5	-5.53125	-5.15625	-27.6875
						-0.03725	0.08334	-0.03633	-0.000554047							1.025	1.03125	-0.875	-5	-15.875
						-0.03709	0.08383	-0.03618	-0.000542908							1.0275	-11.1562	1.25	12.0938	-3.6875
						-0.03692	0.08456	-0.03603	-0.000543213							1.03	-17.9062	15.0312	13.875	0.5
						-0.03679	0.08521	-0.03587	-0.000536652							1.0325	-6.84375	6.9375	5.96875	12.3125
						-0.03663	0.08575	-0.03573	-0.000526581							1.035	-1.03125	1.84375	13.0312	13.7188
						-0.03648	0.0864	-0.03556	-0.00052002							1.0375	-7.5	2	16.4375	2.625
						-0.03632	0.08698	-0.03542	-0.000515594							1.04	2.09375	7.0625	13.1875	14.5
						-0.03617	0.08759	-0.03527	-0.000509491							1.0425	10.0625	18.7812	21.7188	33.6875
						-0.03602	0.08817	-0.0351	-0.00050827							1.045	-4.21875	5.28125	20.8438	38.9062
						-0.03587	0.08878	-0.03496	-0.000500031							1.0475	4.03125	2.1875	15.3125	25.4375
						-0.03571	0.08939	-0.0348	-0.000490265							1.05	7	13.2188	18.4375	12.375
						-0.03557	0.08997	-0.03467	-0.000484772							1.0525	0.6875	4.84375	12.2812	11.7188
						-0.0354	0.09061	-0.03449	-0.000483093							1.055	2.03125	-3.34375	11.1562	23.2812
						-0.03526	0.09119	-0.03434	-0.000474396							1.0575	7.53125	4.5	12.25	16.4688
						-0.03511	0.09183	-0.0342	-0.00047287							1.06	12.3125	0.25	15.4688	3.90625
						-0.03495	0.09244	-0.03394	-0.000461426							1.0625	-0.75	4.96875	16.5	11.9688
						-0.03481	0.09299	-0.03392	-0.000450592							1.065	-10.5312	12.7188	9.15625	17.0312
						-0.03465	0.0936	-0.03369	-0.000455017							1.0675	-5.875	3.375	1.96875	29
						-0.03451	0.09424	-0.03347	-0.000445404							1.07	-4.03125	5.375	-0.34375	34
						-0.03434	0.09479	-0.03346	-0.000435791							1.0725	7.90625	23.5	18.2188	38.25
						-0.03419	0.0954	-0.03327	-0.000428162							1.075	8.03125	28.7188	13.9375	44.5938
						-0.03404	0.09604	-0.03306	-0.000420685							1.0775	12.3125	20.25	3.34375	54.5938
						-0.03389	0.09662	-0.03302	-0.000422821							1.08	22.0312	11.75	3.90625	51.1562
						-0.03373	0.09723	-0.03279	-0.000412445							1.0825	22.0312	3.4375	-0.4375	39.3438
						-0.03357	0.09784	-0.03264	-0.000409851							1.085	49.4062	9.4375	-0.625	44.75
						-0.03342	0.0983	-0.03236	-0.000401611							1.0875	38.5938	5.625	-4.875	47
						-0.03328	0.099	-0.03235	-0.000394135							1.09	-1.125	5.875	0.71875	38
						-0.03311	0.09961	-0.03221	-0.000383606							1.0925	9.65625	26	8.5625	34.5312
						-0.03296	0.10013	-0.03205	-0.000384064							1.095	20.375	28.625	7.28125	41.5
						-0.0328	0.10068	-0.03185	-0.000375214							1.0975	6.34375	-2.21875	1.3125	52.7812
						-0.03267	0.10129	-0.03169	-0.000377045							1.1	2.8125	-13.3125	2.3125	56.6875
						-0.03252	0.1019	-0.03163	-0.00036087							1.1025	16.5312	2.28125	12.625	42.2812
						-0.03235	0.10251	-0.03158	-0.000359802							1.105	20.2812	-6.25	10.4688	36.875
						-0.0322	0.10303	-0.03129	-0.00035553							1.1075	-4.4375	-1.25	5.1875	53.125
						-0.03204	0.10361	-0.03105	-0.00034668							1.11	-5.03125	7.21875	5.375	56.375
						-0.03189	0.10318	-0.03095	-0.000341187							1.1125	8.9375	-16.9062	2.71875	48.3125
						-0.03175	0.10425	-0.03083	-0.000336151							1.115	10.7812	-25.6562	3.625	54.8438
						-0.0316	0.10495	-0.03058	-0.000324707							1.1175	17.0312	-2.15625	3.9375	45.3125
						-0.03144	0.10556	-0.03046	-0.000329132							1.12	12.25	4.25	5.6875	29.3438
						-0.03129	0.1062	-0.03036	-0.000322113							1.1225	15.5312	-9.625	7.96875	27.1562
						-0.03114	0.10684	-0.03025	-0.00031189							1.125	13.4688	-13.125	5.28125	24.4688
						-0.03097	0.10742	-0.03005	-0.000311127							1.1275	4.46875	0.75	2.5	36.9688
						-0.03084	0.10803	-0.02979	-0.000304413							1.13	-3.53125	3.25	2.90625	51.7812
						-0.03068	0.10864	-0.02975	-0.000295258							1.1325	5.9375	-2.625	-1.3125	27.25
						-0.03053	0.1091	-0.02961	-0.000288239							1.135	6.4375	3.625	-1.59375	26.7188
						-0.03037	0.10977	-0.0294	-0.000286713							1.1375	11.875	8.375	4.25	37.0938
						-0.03022	0.11032	-0.02932	-0.000278931							1.14	29.375	11.7188	-7.0625	27.7188
						-0.03008	0.11084	-0.02912	-0.000276184							1.1425	13.25	8.375	-10	30.4375
						-0.02992	0.11148	-0.02901	-0.000267029							1.145	-0.375	16.7188	-9.34375	5.03125
						-0.02977	0.11197	-0.02885	-0.000263977							1.1475	28.9688	31.375	-7.65625	-3.0625
						-0.02961	0.11243	-0.02868	-0.000252991							1.15	38.125	13.25	-0.5625	4.65625
						-0.02946	0.11307	-0.02857	-0.000247192							1.1525	18.5625	-20.4062	-5.1875	-6.0625
						-0.0293	0.11365	-0.0284	-0.000247498							1.155	4.90625	-10.5312	-6.875	1.75
						-0.02916	0.11401	-0.02831	-0.000235748							1.1575	1.9375	19.5625	-10.5312	-1.65625
						-0.029	0.11453	-0.02805	-0.000232697							1.16	0.1875	12.25	-3.9375	-15.7812
						-0.02885	0.11514	-0.028	-0.00022995							1.1625	-10.375	12.0625	-0.8125	-18.6562
						-0.0287	0.11569	-0.02782	-0.000217438							1.165	14.4062	-1.90625	-2.09375	-15.9375
						-0.02856	0.1163	-0.02763	-0.000216675							1.1675	8.21875	-16.4062	1.96875	-12
						-0.0284	0.11685	-0.02743	-0.000205841							1.17	-4.03125	11.9062	-2.09375	-7.59375
						-0.02824	0.11734	-0.02728	-0.000201416							1.1725	8.125	14.7188	-2.78125	10.2188
						-0.02809	0.11792	-0.02716	-0.00019928							1.175	-3.46875	3.71875	1.6875	21.875
						-0.02794	0.11838	-0.02691	-0.000192261							1.1775	-10.5	6.59375	1.28125	10.9688
						-0.0278	0.11902	-0.02687	-0.000188293							1.18	1.90625	12.9062	4.125	-5.9375
						-0.02763	0.11948	-0.02681	-0.000176544							1.1825	1.34375	19.7812	7.9375	-13.7812
						-0.02748	0.12006	-0.02657	-0.000171356							1.185	-9.09375	21.8438	6	-15.4062
						-0.02734	0.12057	-0.02642	-0.000167999							1.1875	-2.4375	16.5938	1	-12.1562
						-0.02718	0.12106	-0.02628	-0.000165863							1.19	9.71875	17.4062	2.5625	-9.78125
						-0.02702	0.12161	-0.02607	-0.000154724							1.1925	12.8438	16.625	3.75	-21.375
						-0.02688	0.12213	-0.02591	-0.000151062							1.195	16.75	4.40625	1.625	-5.03125
						-0.02671	0.12265	-0.02578	-0.000141144							1.1975	12.3438	6.375	0.9375	-7.625
						-0.02657	0.12314	-0.02565	-0.000143585							1.2	0.125	10.0625	-0.46875	-24.125
						-0.02641	0.12375	-0.02544	-0.000135345							1.2025	1.21875	3.9375	1.78125	-18
						-0.02627	0.1243	-0.02542	-0.000128784							1.205	-7.09375	0.6875	0.375	-31.8125
						-0.0261	0.12469	-0.02512	-0.000121765							1.2075	-20.8438	-12.0938	0.4375	-28.3438
						-0.02596	0.12524	-0.02499	-0.000118408							1.21	0.5	-19.3438	7.03125	-37.3125
						-0.0258	0.12579	-0.02492	-0.000110168							1.2125	10.0625	3.96875	6.34375	-38.8438
						-0.02565	0.1264	-0.02472	-0.000105286							1.215	2.9375	22.875	1.78125	-21.125
						-0.0255	0.12683	-0.02455	-0.000100861							1.2175	10.7812	12.9062	-2.40625	-13.3125
						-0.02534	0.12732	-0.0244	-9.46045e-05							1.22	-0.1875	9.40625	-2.59375	9.03125
						-0.02522	0.1279	-0.02419	-8.52966e-05							1.2225	-9.8125	9.65625	-1.5	8.90625
						-0.02505	0.12842	-0.02417	-8.56018e-05							1.225	9.9375	17.2188	-1.03125	8.6875
						-0.02489	0.12875	-0.02398	-8.13293e-05							1.2275	9.125	28.4688	1.9375	16.0312
						-0.02474	0.12943	-0.02381	-7.35474e-05							1.23	-9.09375	19.3125	-5.375	-12.625
						-0.02458	0.13	-0.02365	-7.73621e-05							1.2325	-12.0625	34.9688	-4.8125	5.0625
						-0.02444	0.13034	-0.02345	-6.50024e-05							1.235	-2.78125	18.9375	0.90625	8.75
						-0.02428	0.13098	-0.02339	-5.47791e-05							1.2375	4.8125	-2.46875	1.125	-21.9375
						-0.02413	0.13153	-0.02329	-5.90515e-05							1.24	10.9375	9.15625	2.4375	-0.21875
						-0.02398	0.13211	-0.02304	-5.14221e-05							1.2425	18.9688	5.875	5.53125	-16.4688
						-0.02383	0.13263	-0.02279	-4.83704e-05							1.245	17.1562	14.6875	4.09375	-30.0938
						-0.02366	0.13312	-0.02271	-4.28772e-05							1.2475	2.90625	-3.125	5.96875	-12.625
						-0.02351	0.13358	-0.02259	-3.70789e-05							1.25	4.09375	-11.3125	5.96875	-21.8438
						-0.02337	0.13403	-0.02243	-3.49426e-05							1.2525	11.9688	-19.1562	0.21875	-22.9688
						-0.02321	0.13458	-0.02238	-3.35693e-05							1.255	-2.875	-12.8438	10.9375	-18.7812
						-0.02306	0.13513	-0.02216	-2.44141e-05							1.2575	-15.0938	6.90625	7.65625	-17.25
						-0.02289	0.13556	-0.02193	-2.10571e-05							1.26	0.8125	-3.90625	1.90625	-3.90625
						-0.02274	0.13614	-0.02187	-1.28174e-05							1.2625	7.875	-4.9375	8.4375	6.5625
						-0.0226	0.1366	-0.02164	-1.41907e-05							1.265	-7.21875	-22.0938	0.21875	23.5625
						-0.02245	0.13712	-0.02154	-1.14441e-05							1.2675	-4.3125	-30.375	4.34375	43.7812
						-0.02228	0.13763	-0.02135	7.62939e-07							1.27	10.1875	-4.3125	8	32.875
						-0.02215	0.13812	-0.02121	-3.35693e-06							1.2725	15.7188	18.4688	0.5625	54.1875
						-0.02199	0.13858	-0.02116	3.05176e-07							1.275	11.375	7.96875	2.3125	71.3438
						-0.02183	0.13907	-0.02092	9.00269e-06							1.2775	14.6562	-5.59375	-4.125	53.5
						-0.02168	0.13953	-0.02082	2.04468e-05							1.28	6.34375	-13.7188	-7.3125	95.7188
						-0.02154	0.14001	-0.0206	1.35803e-05							1.2825	1.53125	-11.5625	-4.78125	136.594
						-0.02137	0.14053	-0.02038	2.71606e-05							1.285	20.9062	-3.46875	0.53125	114.406
						-0.02122	0.14099	-0.02033	3.17383e-05							1.2875	8	15.1562	2.78125	82.1562
						-0.02108	0.14145	-0.02022	3.14331e-05							1.29	4.3125	21.1562	3.28125	75.25
						-0.02091	0.14197	-0.02007	3.23486e-05							1.2925	7.59375	2.78125	7.1875	67.5625
						-0.02078	0.14243	-0.01989	3.95203e-05							1.295	18.0625	11.1562	4.21875	62.625
						-0.02061	0.14297	-0.01973	4.54712e-05							1.2975	26	-0.0625	9.53125	31.125
						-0.02045	0.1434	-0.01962	4.83704e-05							1.3	-7.875	7.84375	7.09375	26.0625
						-0.02031	0.14392	-0.01949	5.47791e-05							1.3025	-5.15625	19.0312	2.625	42.0625
						-0.02015	0.14441	-0.01938	5.59998e-05							1.305	-9.09375	8.78125	10.6875	27.1875
						-0.02001	0.1449	-0.01913	6.37817e-05							1.3075	-16.9062	12.125	11.0625	11.9375
						-0.01986	0.14545	-0.01894	6.68335e-05							1.31	-17.0938	-1.25	2.75	1.5625
						-0.01971	0.14581	-0.01874	6.82068e-05							1.3125	-36.25	8.125	4.6875	-0.8125
						-0.01954	0.14627	-0.01853	8.02612e-05							1.315	-21.9688	2.90625	-4.28125	-21.9062
						-0.01939	0.14679	-0.01845	8.02612e-05							1.3175	-15.7188	-15.9062	-7.9375	-38
						-0.01925	0.14725	-0.01826	8.37708e-05							1.32	-19.5625	16.0938	2.34375	-33.6875
						-0.01909	0.14771	-0.01828	9.01794e-05							1.3225	14.5938	35	-2.21875	-22.625
						-0.01893	0.14822	-0.01795	9.2926e-05							1.325	2.28125	-4.03125	-4.46875	17.3438
						-0.01878	0.14862	-0.018	9.8114e-05							1.3275	-4.3125	-11.875	-4.96875	42.4062
						-0.01863	0.14914	-0.01778	0.000101013							1.33	14.4062	9.5	4.9375	45.5
						-0.0185	0.14957	-0.01765	0.000104218							1.3325	2.71875	4.46875	12.7188	60.8438
						-0.01833	0.15012	-0.01737	0.000113831							1.335	3.03125	3.625	10.0312	74.875
						-0.01817	0.15057	-0.01737	0.000114899							1.3375	-1.0625	3.15625	8.15625	73.25
						-0.01801	0.151	-0.01715	0.000113068							1.34	-4.875	15.75	-5.96875	78.875
						-0.01786	0.15149	-0.01696	0.000126801							1.3425	22.0938	33.875	-9.40625	60.7812
						-0.01773	0.15201	-0.01682	0.000130005							1.345	25.9375	25.1875	0.03125	24.875
						-0.01756	0.1525	-0.01664	0.000131836							1.3475	23.1875	22	-6.1875	55.6875
						-0.01742	0.15286	-0.0164	0.000138702							1.35	31	28.5	-5.3125	48.6562
						-0.01727	0.15344	-0.01636	0.000136719							1.3525	24.2812	17.0312	1.34375	17.875
						-0.0171	0.15387	-0.01619	0.00014801							1.355	27.25	25.8438	-0.4375	1.8125
						-0.01694	0.1543	-0.01592	0.000157166							1.3575	12.9062	8.71875	1.875	-84.625
						-0.01679	0.15472	-0.0159	0.000156555							1.36	19.9688	-37.0625	2.25	-103.406
						-0.01664	0.15521	-0.01572	0.000166473							1.3625	25.8125	-39.2188	6.71875	-28.7812
						-0.01649	0.15564	-0.01556	0.000170898							1.365	25.0938	-20.9062	15.5625	2.5
						-0.01635	0.15613	-0.01546	0.000182648							1.3675	26.0625	-7.4375	11.5	-41.6875
						-0.01619	0.15656	-0.01524	0.000175629							1.37	37.0312	-8.90625	6.5	-74.5625
						-0.01603	0.15692	-0.01515	0.000184631							1.3725	49.3438	-6.09375	0.0625	-54.625
						-0.01589	0.15747	-0.0149	0.000184021							1.375	45.6562	8.5625	-1.90625	-15.9688
						-0.01572	0.15799	-0.0148	0.000198059							1.3775	46.4062	-4.34375	1.125	-40.5
						-0.01558	0.15839	-0.01468	0.000201111							1.38	32.9688	-3.78125	0.625	-93
						-0.01542	0.15878	-0.01454	0.000204315							1.3825	40.25	18.9062	6.375	-131.344
						-0.01527	0.15924	-0.01442	0.000206299							1.385	43.875	8.15625	5.25	-108.188
						-0.01512	0.1597	-0.0142	0.000213318							1.3875	43.1875	-5.65625	0.9375	-16.9375
						-0.01496	0.16013	-0.01408	0.000217896							1.39	42.625	-5.78125	1.1875	-47.9688
						-0.01481	0.16064	-0.01399	0.00022583							1.3925	58.3438	-22.875	3	-17.4375
						-0.01466	0.16104	-0.01378	0.000226746							1.395	64.2812	-15.75	-0.5	39.6875
						-0.01452	0.16153	-0.0136	0.000232239							1.3975	63.5312	5.625	-0.65625	21.6562
						-0.01435	0.16193	-0.01351	0.000242157							1.4	70.75	10.125	3.65625	61.4062
						-0.0142	0.16238	-0.01332	0.000242004							1.4025	39.0312	28.2812	-3.625	70.5312
						-0.01405	0.1629	-0.01315	0.000247803							1.405	11.375	16.375	-8.15625	91.9688
						-0.01388	0.16324	-0.01299	0.000251312							1.4075	20.4062	-10.5	-1.96875	128.812
						-0.01373	0.1637	-0.01281	0.000256805							1.41	28	-13.1562	0.8125	113.25
						-0.0136	0.16415	-0.01267	0.000256195							1.4125	14.5312	29	0.09375	78.4375
						-0.01344	0.16455	-0.01251	0.000259247							1.415	12	29.375	2.1875	46.2188
						-0.01329	0.16504	-0.01242	0.000269775							1.4175	14.4688	-36.2812	1	54.5938
						-0.01312	0.16541	-0.01215	0.000270233							1.42	23.9375	-18.2188	-0.28125	93.2812
						-0.01297	0.16592	-0.01209	0.000276337							1.4225	26.75	-8.625	-3.25	123.312
						-0.01283	0.16632	-0.01189	0.000279694							1.425	23.8438	-30.5	-0.375	120.219
						-0.01267	0.16672	-0.01171	0.000284729							1.4275	19.375	-19.6562	3.9375	121.531
						-0.01252	0.16714	-0.01158	0.000285797							1.43	19.0625	-31.8438	2.84375	81.5938
						-0.01235	0.16754	-0.01147	0.000298615							1.4325	10	-29.7188	3.5625	89.6875
						-0.01222	0.168	-0.01126	0.000296631							1.435	-8.3125	-20.2188	1.3125	123.906
						-0.01208	0.16843	-0.01123	0.000302277							1.4375	-13.75	-5.1875	-0.8125	115.156
						-0.01192	0.16895	-0.01103	0.000306549							1.44	-0.59375	-4.28125	4.4375	188.969
						-0.01176	0.16937	-0.0109	0.000310364							1.4425	2.5625	-22.3438	5.0625	204.062
						-0.01161	0.16974	-0.01073	0.000313263							1.445	-6	-27.5938	-3.375	120
						-0.01144	0.17017	-0.01062	0.000322418							1.4475	-13.9062	-23.4375	-3.25	87.7188
						-0.0113	0.17059	-0.01031	0.000325928							1.45	-21.5938	13.0625	-1.5	20.4062
						-0.01115	0.17105	-0.01022	0.000331573							1.4525	-7.03125	17.0938	-4.28125	-39.0938
						-0.011	0.17142	-0.01008	0.000331421							1.455	-3.78125	9.3125	-0.46875	-18.1562
						-0.01084	0.17188	-0.01	0.000339661							1.4575	2.40625	12.3125	-2	-101.469
						-0.01069	0.17224	-0.00976	0.000343018							1.46	12.1562	12.375	4.3125	-128.906
						-0.01053	0.17273	-0.00963	0.000347595							1.4625	15.4688	11.2812	3.65625	-60.375
						-0.01038	0.1731	-0.00952	0.000348663							1.465	11.8125	7.34375	-4.59375	-94.7188
						-0.01024	0.17349	-0.00923	0.000354614							1.4675	-1.21875	3.84375	1.3125	-75.2188
						-0.01008	0.17398	-0.00928	0.000355072							1.47	-6.34375	-9.15625	-0.78125	-64.625
						-0.00992	0.17438	-0.00909	0.000362549							1.4725	-9.40625	0.03125	-4.34375	-85.5625
						-0.00976	0.1748	-0.00892	0.000365448							1.475	-0.4375	7.125	-7.28125	-132.781
						-0.00963	0.17505	-0.00883	0.000372009							1.4775	-4.6875	12.75	-3.90625	-152.75
						-0.00947	0.17551	-0.00863	0.000373688							1.48	0.90625	9.8125	2.3125	-72.625
						-0.00932	0.1759	-0.00838	0.000375519							1.4825	-2.09375	18.0625	-1.25	-115.469
						-0.00918	0.17633	-0.0082	0.000381012							1.485	-13.9375	34.5625	-4.96875	-214.625
						-0.00902	0.17676	-0.00814	0.00038559							1.4875	8	19.9375	-3.5625	-226.125
						-0.00887	0.17712	-0.00808	0.000388489							1.49	-0.25	10	-5.5625	-211.156
						-0.00872	0.17749	-0.00782	0.000393372							1.4925	6.71875	11.5312	-1.9375	-247.062
						-0.00855	0.17798	-0.00772	0.000400848							1.495	16.0938	14.2812	2.6875	-216.312
						-0.00841	0.17834	-0.00759	0.000402832							1.4975	-0.15625	7.5625	2.5625	-150.969
						-0.00827	0.1788	-0.00742	0.000407257							1.5	17.0312	-5.84375	6.0625	-177.25
						-0.00811	0.17908	-0.00726	0.000414886							1.5025	18.2188	-13.1562	7.59375	-184.531
						-0.00795	0.1795	-0.00703	0.000415802							1.505	14.3438	-9.9375	4.09375	-146.281
						-0.0078	0.17996	-0.00688	0.000418854							1.5075	28.8438	12.25	6	-173.844
						-0.00764	0.18036	-0.00675	0.000421906							1.51	26.7812	6.28125	4.25	-164.438
						-0.0075	0.18069	-0.00652	0.000423584							1.5125	29.125	5.0625	0.84375	-109.812
						-0.00735	0.18127	-0.00641	0.000428925							1.515	18.5625	6.59375	3.4375	-78.0312
						-0.00718	0.18161	-0.00614	0.000434265							1.5175	-4.46875	-6.78125	3.34375	-26.125
						-0.00704	0.18201	-0.00613	0.000441742							1.52	-5.84375	0.59375	1.375	-90.5625
						-0.00688	0.18234	-0.00598	0.00044754							1.5225	-4.15625	-9	-1.4375	-165.75
						-0.00673	0.1828	-0.00585	0.000438843							1.525	7.71875	-15	-1.40625	-110.719
						-0.00659	0.1832	-0.00567	0.000449982							1.5275	19.9062	-18.3438	-1.15625	-132.812
						-0.00642	0.18356	-0.00547	0.000455627							1.53	25.9688	12.5312	0.875	-106.406
						-0.00628	0.18405	-0.0054	0.000459747							1.5325	44.7188	33.8125	1.6875	-75.7812
						-0.00612	0.18439	-0.00521	0.000462341							1.535	50.6562	-11.375	2.625	-138.344
						-0.00596	0.18484	-0.00505	0.000462799							1.5375	51.2188	-25	10.7188	-139.656
						-0.00581	0.18518	-0.00486	0.000466156							1.54	55.625	-24.5312	7.25	-101.125
						-0.00566	0.18552	-0.00478	0.000470428							1.5425	44.5625	-10.4688	1.21875	-11.2812
						-0.00551	0.18597	-0.00457	0.0004776							1.545	35.2188	0.6875	2.125	36.75
						-0.00536	0.18634	-0.00461	0.000480347							1.5475	30.8438	-13.6562	0.34375	43.3125
						-0.00522	0.18674	-0.00434	0.000489655							1.55	27.3125	-17.7188	0.3125	70.5625
						-0.00505	0.18716	-0.00412	0.000486298							1.5525	23.5625	-33.1562	-3	74.5312
						-0.0049	0.18747	-0.00398	0.000491333							1.555	34.5	-24.9688	-4.59375	145.062
						-0.00474	0.18793	-0.00385	0.000494385							1.5575	40.875	-9.53125	-0.78125	170.875
						-0.0046	0.18835	-0.00359	0.000499878							1.56	32.5312	-20.8438	1.46875	102.062
						-0.00445	0.18872	-0.00359	0.000500488							1.5625	31.875	-22.875	3.75	39.75
						-0.0043	0.18903	-0.00341	0.00050705							1.565	30.625	-19.3438	4.0625	8.03125
						-0.00414	0.18945	-0.00331	0.000512238							1.5675	24.8438	-22.875	1.96875	9.59375
						-0.00399	0.18985	-0.00306	0.000515137							1.57	21.5	-18.2188	4.5	-21.375
						-0.00384	0.19016	-0.00291	0.000521393							1.5725	21.4688	-8.40625	5.5	-23.6562
						-0.00369	0.19058	-0.00275	0.000525208							1.575	20.8125	-11.7188	2.9375	-59.4062
						-0.00352	0.19101	-0.0026	0.000524597							1.5775	14.9688	-15.3438	1.9375	-90.4375
						-0.00339	0.19131	-0.00238	0.00052887							1.58	16.7188	-8.03125	2.8125	-45.9375
						-0.00323	0.19171	-0.00232	0.000539856							1.5825	14.9375	-5.34375	0.59375	14.75
						-0.00306	0.19208	-0.00224	0.000537262							1.585	12.375	-17.9375	-2.03125	-14.1875
						-0.00292	0.19244	-0.00212	0.000541687							1.5875	23.5938	-18.3125	5.40625	-91.2812
						-0.00277	0.1929	-0.00183	0.00054718							1.59	25.5938	-12.5625	-2.90625	-83.3438
						-0.00264	0.19327	-0.00181	0.000551453							1.5925	36.6875	1.90625	-6.875	-27.6562
						-0.00246	0.19363	-0.00159	0.000551147							1.595	22.0938	10.75	4.875	-20.3125
						-0.0023	0.19406	-0.00139	0.000558167							1.5975	3.90625	-0.25	0.15625	25.4375
						-0.00215	0.19437	-0.00113	0.000558014							1.6	7.59375	4.03125	-2	30.2812
						-0.00198	0.19476	-0.00121	0.00056076							1.6025	-3	5.9375	6.53125	11.3438
						-0.00184	0.1951	-0.000994873	0.000566254							1.605	8.125	3.3125	6.375	102.344
						-0.00171	0.19547	-0.000820923	0.000573578							1.6075	17.0312	-5.625	-3.78125	91.4375
						-0.00154	0.19586	-0.000689697	0.000574646							1.61	15.5	-11.6875	-2.40625	120.875
						-0.00139	0.19617	-0.000479126	0.000574799							1.6125	25.3438	-6.8125	3.875	97.4062
						-0.00125	0.19656	-0.000341797	0.000587158							1.615	26.9062	-13.0625	2.03125	49.5312
						-0.00109	0.19693	-0.000189209	0.000588226							1.6175	18.375	-11.125	3.3125	71.6875
						-0.000958252	0.19733	3.05176e-06	0.000587921							1.62	17.4062	-7.21875	0.15625	39.375
						-0.00078125	0.19766	2.13623e-05	0.000595093							1.6225	18.9062	-8.78125	-0.875	68.2812
						-0.000619507	0.198	0.000167847	0.000598907							1.625	27.7812	-15	0.125	21.1562
						-0.000479126	0.19836	0.000424194	0.000596008							1.6275	41.25	-22.1562	-2.34375	25.2188
						-0.000332642	0.19873	0.000524902	0.000606384							1.63	36.75	-19.3125	-2.71875	78.5938
						-0.00017395	0.19907	0.000747681	0.00060791							1.6325	40.9688	-19.1562	-2.25	15.9062
						-3.05176e-06	0.19949	0.000964355	0.000609283							1.635	36.7188	-8.40625	2.5	-28.625
						0.00012207	0.19986	0.000857544	0.000616608							1.6375	19.9688	1.5625	4.59375	-36.5
						0.00027771	0.20026	0.0012	0.000617218							1.64	17	-5.75	0.125	-35.0625
						0.000439453	0.20059	0.00132	0.000623779							1.6425	16.2188	-12.4062	-1.75	-1.0625
						0.000588989	0.20099	0.00149	0.000623627							1.645	17.7812	-12.0625	0.09375	52.2812
						0.000735474	0.20129	0.00151	0.000630341							1.6475	14.9062	-1.65625	0.3125	46.1875
						0.000894165	0.20172	0.00181	0.00063324							1.65	10.8125	3.28125	2.46875	40.3438
						0.00104	0.20203	0.00199	0.000637054							1.6525	6.875	-10.625	2.375	56.9062
						0.00121	0.20239	0.00212	0.000635376							1.655	4.875	-16.5938	1.9375	33.6562
						0.00134	0.20273	0.0023	0.000640106							1.6575	9.5625	-0.75	4.8125	88.3438
						0.0015	0.20309	0.00245	0.000644531							1.66	6.3125	0.25	0.6875	158.562
						0.00168	0.20349	0.00262	0.000654449							1.6625	4.71875	-10.8125	1.21875	82.6562
						0.00182	0.20377	0.00273	0.00065033							1.665	7.0625	4.46875	1.8125	22.3125
						0.00196	0.20413	0.00286	0.000661163							1.6675	-2.1875	-12.5625	-2.40625	19.9062
						0.00212	0.20453	0.00305	0.000658569							1.67	-11.9375	-31.9375	0.6875	-95.0625
						0.00228	0.20486	0.00313	0.000662994							1.6725	-9.59375	-17.1562	1.6875	-92.125
						0.00243	0.20523	0.00331	0.000662537							1.675	-2.3125	-18.75	6.09375	-11.5
						0.00258	0.20557	0.00345	0.000666809							1.6775	6.40625	-26.5625	5.6875	-61.4062
						0.00273	0.20593	0.00357	0.000675964							1.68	14.8438	-37.9375	0.0625	-0.34375
						0.00289	0.20621	0.00379	0.000678711							1.6825	14.7812	-32.6562	2	53.8125
						0.00304	0.20663	0.00399	0.000682068							1.685	19.375	-19.9688	5.1875	73.8125
						0.0032	0.20697	0.0041	0.000678558							1.6875	22.7812	-19.375	9.03125	35.7188
						0.00333	0.20734	0.00423	0.000684357							1.69	20.7812	-21.0312	5.78125	47.375
						0.00352	0.2077	0.00439	0.000684814							1.6925	14.0938	-10.375	6.21875	90.4062
						0.00364	0.20798	0.0045	0.000688934							1.695	3.40625	-8.84375	5.21875	1.15625
						0.00381	0.20831	0.00461	0.000690308							1.6975	4.3125	-13.25	-2.40625	5.46875
						0.00396	0.20871	0.00487	0.000699158							1.7	7.40625	25.7812	-1.65625	74.625
						0.00411	0.20908	0.00507	0.000703125							1.7025	2.8125	13.75	0.25	45.4062
						0.00425	0.20938	0.00514	0.000705872							1.705	4.34375	-12.625	-4.125	69.9688
						0.00442	0.20975	0.00524	0.000708466							1.7075	18.9375	2.5	-1.90625	156.562
						0.00457	0.20999	0.00553	0.000710754							1.71	28.5312	-29.6875	0	65.6562
						0.00471	0.21033	0.00566	0.000718536							1.7125	25.3125	-38.0312	-1.65625	-13.1875
						0.00488	0.21069	0.00576	0.000722351							1.715	20.375	6.875	2.5625	-15
						0.005	0.21097	0.00598	0.000718689							1.7175	22.5	18.9375	2	-30.8438
						0.00518	0.21136	0.00605	0.00072052							1.72	18.4062	-5.75	6.1875	-0.71875
						0.00533	0.21179	0.00621	0.000729218							1.7225	12.4375	0.8125	4.375	4.5
						0.00548	0.21207	0.00638	0.000730438							1.725	24.0312	-4.96875	-0.25	4.6875
						0.00564	0.21243	0.00652	0.000739594							1.7275	31.9688	-11.6562	-2.125	67.6562
						0.00579	0.21274	0.00675	0.00073822							1.73	31.375	5.0625	-0.1875	159.219
						0.00594	0.21307	0.0069	0.00074585							1.7325	44.9688	10.125	8.03125	166.625
						0.00611	0.21338	0.00706	0.00074646							1.735	45.6562	16.25	5.21875	213.219
						0.00624	0.21375	0.00709	0.000746918							1.7375	22	3.3125	4.09375	256.875
						0.00639	0.21405	0.00728	0.00075058							1.74	25.375	-19.5	0.96875	253.719
						0.00656	0.21439	0.00752	0.000756073							1.7425	24.125	-8	-1.875	190.594
						0.00671	0.21469	0.00761	0.000756989							1.745	30.1562	23.5938	1.6875	128.625
						0.00685	0.21503	0.00772	0.000762939							1.7475	28.6875	-17.4375	0.96875	184.125
						0.00701	0.21545	0.00791	0.000765228							1.75	32.625	34.5	-3.15625	214.594
						0.00716	0.21579	0.00798	0.000769806							1.7525	34.4375	64.7188	-2.1875	152.688
						0.00731	0.21606	0.00813	0.000772095							1.755	24.8438	23.75	-1.78125	184.125
						0.00747	0.21637	0.00836	0.000772858							1.7575	46.75	71.1875	-0.78125	254.219
						0.00763	0.21674	0.0085	0.000779419							1.76	-8.125	43.6875	1.4375	209.844
						0.00777	0.21704	0.00868	0.000782471							1.7625	-54.0938	11.4062	-3.21875	280.719
						0.00793	0.21735	0.00886	0.000787201							1.765	-35.2188	32.1562	0.6875	344.812
						0.00808	0.21771	0.009	0.00078537							1.7675	-2.90625	29.125	0.9375	283.781
						0.00822	0.21799	0.00906	0.000787964							1.77	11.7188	25.7812	3.65625	188.875
						0.00838	0.21823	0.00927	0.000797272							1.7725	35.9375	44.8438	13.2188	93
						0.00854	0.2186	0.00953	0.000797272							1.775	84.125	28.8125	6.875	71.5938
						0.00869	0.21899	0.00953	0.000801392							1.7775	71.0938	31.0625	2.40625	119.25
						0.00884	0.21936	0.00982	0.000801544							1.78	61.4062	51.1875	0.6875	87.3438
						0.00899	0.21964	0.00986	0.000807343							1.7825	66.9375	19.8125	-5.40625	0.4375
						0.00915	0.21988	0.01013	0.000812073							1.785	66.4688	-2.3125	-3.5625	10.7812
						0.0093	0.22015	0.01025	0.000810242							1.7875	63.4062	10	4.0625	90.5938
						0.00945	0.22049	0.01042	0.000817413							1.79	52.0625	35.0312	1.40625	102.812
						0.0096	0.22079	0.01049	0.000820923							1.7925	44.5938	35.25	-0.25	139.375
						0.00976	0.22116	0.01067	0.000823822							1.795	43.4062	64.4375	-1.46875	107.938
						0.0099	0.22134	0.01089	0.00082077							1.7975	33.0312	54.3438	-3.5625	0.5
						0.01003	0.22168	0.01101	0.000825348							1.8	26.5312	22.1562	1.78125	-2.65625
						0.0102	0.22205	0.0111	0.000828705							1.8025	19.5938	20.6562	5.03125	6.625
						0.01037	0.22235	0.01121	0.000829468							1.805	19.1875	16.125	1.5625	12.6875
						0.01051	0.22269	0.01139	0.000836639							1.8075	20.6875	14.875	1.90625	5.15625
						0.01067	0.22302	0.01159	0.000839844							1.81	12.5938	-0.375	3	-75.9062
						0.01082	0.22342	0.01166	0.000844574							1.8125	14.0312	6.09375	-0.40625	-100.875
						0.01098	0.2236	0.01187	0.000842743							1.815	10.3125	-2.375	2	-98.0625
						0.01112	0.22391	0.01194	0.000844879							1.8175	6.65625	8.46875	4.375	-86.6875
						0.01129	0.22433	0.01214	0.00085144							1.82	7.25	-0.75	10.3438	-30.3438
						0.01143	0.22458	0.01237	0.000852509							1.8225	15.5938	-18.0312	13.625	-24.6562
						0.01157	0.22488	0.01248	0.000862122							1.825	20.4688	-8.65625	10.9688	8.34375
						0.01174	0.22513	0.01256	0.000864563							1.8275	24.6875	-2.84375	8.5625	47.4688
						0.01189	0.22549	0.0128	0.000865784							1.83	31.5938	15.2812	5.75	62.5625
						0.01204	0.22577	0.01288	0.000864563							1.8325	32.4688	1.78125	5.3125	122.594
						0.01219	0.22604	0.01304	0.000873718							1.835	37.4062	4.71875	2.5625	75.5312
						0.01233	0.22632	0.01333	0.000871124							1.8375	43.2188	0.78125	5.5625	22.625
						0.01249	0.22672	0.01349	0.000872345							1.84	50	20.4062	8.15625	20.8125
						0.01265	0.22705	0.01342	0.000877075							1.8425	44.375	15.875	1.21875	9.1875
						0.01279	0.22729	0.01369	0.000879517							1.845	40	-7.21875	-3.84375	-11.9688
						0.01294	0.2276	0.01373	0.00087738							1.8475	36.1875	9.15625	-0.96875	-8.40625
						0.0131	0.22791	0.01399	0.000889893							1.85	30.7812	1.96875	0.40625	93.5312
						0.01326	0.22818	0.01409	0.000890198							1.8525	32.2812	-22.1562	-4.78125	99.0625
						0.01341	0.22849	0.0144	0.000893707							1.855	26.5625	-5.96875	-3.125	41.625
						0.01357	0.22879	0.01444	0.000893707							1.8575	34.125	31.7188	1.875	49.0625
						0.01372	0.22913	0.01458	0.000899811							1.86	39.6562	34.9375	-0.34375	96.25
						0.01387	0.22943	0.01481	0.0008992							1.8625	28.8125	22.1562	-6.84375	116.469
						0.01401	0.22971	0.0149	0.000901337							1.865	38.9062	-6.1875	-5.6875	51.7812
						0.01417	0.23001	0.01498	0.000910187							1.8675	42.0938	-19.8125	1.25	124.281
						0.01432	0.23035	0.01522	0.000912323							1.87	41	-20.375	-1.75	188.406
						0.01448	0.23065	0.01541	0.000916901							1.8725	44.75	-4.6875	1.09375	114.719
						0.01463	0.23093	0.01554	0.000919647							1.875	32.0938	-21.0312	4.8125	27.7812
						0.01478	0.2312	0.01573	0.000919189							1.8775	67.25	-42.1875	5.34375	-56.25
						0.01494	0.23154	0.01588	0.000920258							1.88	-71.8125	27.0625	6.25	-34.5938
						0.01508	0.23184	0.016	0.00092392							1.8825	-117.688	21.5	0.1875	30.6562
						0.01524	0.23212	0.01611	0.000926666							1.885	1.84375	6.375	-4.28125	59.5
						0.01538	0.23239	0.01631	0.000928802							1.8875	-46.375	17.25	-1.90625	62.125
						0.01555	0.23114	0.0164	0.000932159							1.89	-0.40625	-14.0312	5.40625	32.3125
						0.01569	0.23322	0.01663	0.000937347							1.8925	65.375	-6.25	8	-14.1562
						0.01584	0.23331	0.01682	0.000939789							1.895	53.9375	2.4375	1.90625	-47.3438
						0.01601	0.23364	0.01679	0.000944977							1.8975	44.625	-11.75	-5.5	2.9375
						0.01615	0.23392	0.01702	0.000942993							1.9	42.6875	-9.6875	-3.9375	117.344
						0.01631	0.23425	0.01718	0.000948639							1.9025	44.4375	15.0625	-5.59375	28.9375
						0.01645	0.23447	0.01735	0.000948486							1.905	35.9062	-5.28125	-7.8125	28.8438
						0.01661	0.23477	0.01745	0.000953522							1.9075	22.25	19.2812	-1.5	129.5
						0.01677	0.23505	0.01776	0.000955505							1.91	22.7188	58.8438	-2.84375	97.6875
						0.01692	0.23535	0.0177	0.000960999							1.9125	23.6562	46.0625	-3.25	151.688
						0.01707	0.2356	0.01803	0.00095993							1.915	24.6562	37.4375	3.90625	111
						0.01722	0.23587	0.01809	0.000967407							1.9175	8.3125	39	3.21875	-4.71875
						0.01737	0.23621	0.01826	0.000964355							1.92	-2.28125	19.4688	3.0625	40.4688
						0.01754	0.23645	0.01842	0.000970001							1.9225	5.1875	4.46875	7.21875	97.4688
						0.0177	0.23676	0.01861	0.000973206							1.925	22.625	29.4375	4.875	72.2812
						0.01784	0.23703	0.01871	0.000972748							1.9275	27.75	11.2188	3.5	70.4688
						0.01798	0.23727	0.01895	0.000979919							1.93	32.125	33.6562	0	84.4688
						0.01815	0.23758	0.01913	0.000984955							1.9325	29.1562	62.0938	3.75	132.344
						0.0183	0.23782	0.01912	0.000982971							1.935	29.125	35.875	4.65625	152
						0.01844	0.23813	0.01935	0.000990601							1.9375	31.1562	-1.03125	-1.09375	188.062
						0.0186	0.23843	0.01955	0.000991058							1.94	30.375	-48.7188	-3.0625	218.062
						0.01875	0.23871	0.01965	0.000992737							1.9425	27.6562	-26.125	-7.1875	204.594
						0.01891	0.23898	0.01985	0.000987396							1.945	23.9062	-13.0312	-6.875	192
						0.01906	0.23932	0.01997	0.001							1.9475	28.0312	-13.375	-5.34375	146.844
						0.0192	0.23962	0.02018	0.001							1.95	30.125	27.0312	-6.65625	125.156
						0.01936	0.23981	0.02023	0.001							1.9525	22.1875	29.0625	-6.375	114.281
						0.01949	0.24011	0.0204	0.00101							1.955	19.4062	27.7812	-4.34375	118.375
						0.01966	0.24033	0.02054	0.00101							1.9575	18.9375	57.75	-6.21875	113.719
						0.01982	0.24063	0.02065	0.00101							1.96	18.6875	33.75	-5.15625	79.5938
						0.01997	0.24091	0.02096	0.00101							1.9625	14.9375	21.0938	-1.03125	82.625
						0.02012	0.24127	0.02088	0.00101							1.965	13.1875	29.75	0.15625	124.094
						0.02027	0.24149	0.02121	0.00102							1.9675	9.03125	6.09375	-1.75	128.781
						0.02043	0.24173	0.02134	0.00102							1.97	7.03125	-12.2812	-2.03125	96.25
						0.02058	0.242	0.02159	0.00102							1.9725	6.375	-13.0312	-0.03125	82.625
						0.02075	0.24225	0.02166	0.00103							1.975	7.9375	-15.9062	-2.125	52.875
						0.02089	0.24249	0.02174	0.00103							1.9775	14	-24.7188	-4.34375	49.0625
						0.02104	0.2428	0.02198	0.00103							1.98	11.6875	-19.9688	-9.71875	77.9062
						0.02119	0.24313	0.02209	0.00103							1.9825	11.25	-17.5625	-8	60
						0.02135	0.24341	0.02218	0.00104							1.985	17.1875	-0.71875	-4.375	56.6875
						0.02149	0.24362	0.02241	0.00104							1.9875	13.25	-0.625	-2.1875	64.5625
						0.02166	0.24399	0.02262	0.00104							1.99	-1.125	-27.625	0.28125	82.0312
						0.02179	0.24414	0.02272	0.00105							1.9925	-11.9688	-34.3125	-1.46875	89.8125
						0.02196	0.24445	0.02282	0.00105							1.995	-6.40625	-16.3438	-2.9375	84.25
						0.0221	0.24472	0.02307	0.00105							1.9975	35.5938	10.4688	-4.5	96.5312
						0.02224	0.24506	0.02314	0.00105							2	16.125	-4.40625	-2.875	48.375
						0.02242	0.24533	0.02339	0.00105							2.0025	-59.75	0.78125	-2.5	10.2812
						0.02257	0.24561	0.02341	0.00105							2.005	-76.3125	8.59375	-3.125	27.7188
						0.02272	0.24576	0.02367	0.00106							2.0075	-108.75	-18.5625	-6.53125	16.3125
						0.02286	0.24609	0.0237	0.00106							2.01	36.9688	-13.4062	-7.8125	24.5938
						0.02303	0.24631	0.02407	0.00107							2.0125	134.906	-37.9062	-6.40625	26.1875
						0.02318	0.24661	0.02409	0.00107							2.015	20.4688	-25.1562	-8.90625	7.875
						0.02334	0.24686	0.0242	0.00107							2.0175	4.71875	-6.75	-7.75	18.4062
						0.02348	0.2471	0.02433	0.00108							2.02	-25.75	-1.5625	-2.15625	21.9375
						0.02364	0.24741	0.02456	0.00107							2.0225	-30.0938	37.4062	0.34375	20.4688
						0.02379	0.24762	0.02461	0.00107							2.025	3.1875	36.4375	1.46875	13.5938
						0.02394	0.24786	0.02486	0.00108							2.0275	-0.65625	-3.96875	4.625	14.625
						0.0241	0.24814	0.02492	0.00108							2.03	1.65625	-39.9688	3.75	20.8438
						0.02426	0.24841	0.02516	0.00109							2.0325	-0.3125	-20.4688	1.3125	0.3125
						0.0244	0.24863	0.02534	0.00109							2.035	8.15625	-21.6875	1.71875	-12.6875
						0.02457	0.24893	0.02545	0.00109							2.0375	17	-10	-2.875	25.6875
						0.02471	0.24921	0.02566	0.00109							2.04	18.5625	-0.5	3.625	38.1562
						0.02487	0.24945	0.02575	0.0011							2.0425	23.7188	-10.0625	6.28125	40.9688
						0.02501	0.24966	0.0259	0.0011							2.045	17.5	15.5	-1.0625	66.375
						0.02518	0.24997	0.02601	0.0011							2.0475	14.9062	23.3438	0.65625	47.3125
						0.02533	0.25027	0.0262	0.0011							2.05	14.6875	25.0938	-2.15625	59.2188
						0.02547	0.25046	0.02636	0.00111							2.0525	12.125	36.4062	-0.4375	84.9688
						0.02561	0.25067	0.02659	0.00111							2.055	8.59375	27.9375	2.34375	61.5312
						0.02578	0.25101	0.02667	0.00111							2.0575	1.3125	24.2188	0.125	52.375
						0.02593	0.25131	0.02683	0.00111							2.06	11.1562	18.5625	5.40625	35
						0.02609	0.2515	0.02694	0.00111							2.0625	9.125	14.5938	5.71875	8.5
						0.02624	0.25177	0.02709	0.00111							2.065	-0.84375	12.7812	3.53125	10.3125
						0.02639	0.25198	0.02728	0.00112							2.0675	-4.84375	3.96875	5.625	18.0312
						0.02654	0.25229	0.02739	0.00112							2.07	-3.65625	20.25	8.90625	-11.6875
						0.0267	0.25253	0.02761	0.00112							2.0725	3.09375	30.375	4.9375	-25.6562
						0.02685	0.25269	0.02775	0.00112							2.075	-7.34375	34.1562	1.15625	22.8125
						0.02699	0.25302	0.02804	0.00113							2.0775	-18.4375	15.9688	5.625	30.3125
						0.02715	0.25327	0.02812	0.00113							2.08	-43.0312	13.4688	6.21875	14
						0.02731	0.25348	0.02825	0.00113							2.0825	-70.7188	31.9375	7.96875	36.7812
						0.02745	0.25375	0.02839	0.00114							2.085	-71.8125	28.75	0.1875	52.7812
						0.02761	0.25397	0.02849	0.00114							2.0875	-67.7812	34.0938	-4.40625	37.125
						0.02776	0.25424	0.02859	0.00114							2.09	-20	28.5	0.28125	21.375
						0.02791	0.25452	0.02884	0.00114							2.0925	45.5312	7.21875	3.09375	15.0312
						0.02807	0.25473	0.0291	0.00114							2.095	2.0625	1.78125	4.59375	28.4375
						0.02822	0.25497	0.02912	0.00115							2.0975	-10.1562	1.375	2.8125	38.4062
						0.02837	0.25519	0.02931	0.00115							2.1	36.7812	-14.3438	2.3125	42.7188
						0.02852	0.25549	0.02941	0.00115							2.1025	93.0312	-10.7812	3.53125	35.5312
						0.02866	0.25574	0.02953	0.00115							2.105	43.8125	12.125	4.6875	-30.625
						0.02882	0.25598	0.02971	0.00115							2.1075	-42.3125	24.875	2.28125	-77.25
						0.02897	0.25623	0.02985	0.00116							2.11	-30.0938	8.53125	5.71875	-72.2812
						0.02914	0.25644	0.02995	0.00116							2.1125	-40.75	-25.0625	9.75	-73.75
						0.0293	0.25665	0.0301	0.00117							2.115	-47.875	-16.6562	5.9375	-59.5625
						0.02943	0.25681	0.03035	0.00117							2.1175	-56.1562	-7.75	0.59375	-57.5312
						0.02957	0.25705	0.03053	0.00117							2.12	-56.6562	-8.0625	2.65625	-96.9375
						0.02973	0.25735	0.03059	0.00117							2.1225	-33.4062	14.5625	5	-99.375
						0.02989	0.25757	0.03076	0.00117							2.125	17.6875	22.5312	2.875	-128.719
						0.03003	0.25781	0.03104	0.00118							2.1275	48.375	24.8438	5.59375	-168.906
						0.0302	0.25806	0.03111	0.00118							2.13	31.2188	7.5625	6.09375	-154.031
						0.03035	0.25824	0.03116	0.00118							2.1325	24.8438	15.5	1.96875	-155.438
						0.03049	0.25861	0.03142	0.00118							2.135	17.1875	2.5625	0.03125	-183.312
						0.03065	0.25879	0.03158	0.00119							2.1375	17.25	-23.75	-1.375	-184.938
						0.03081	0.25906	0.0317	0.00118							2.14	-8.78125	8.0625	3.40625	-145.625
						0.03096	0.25931	0.03171	0.00119							2.1425	-15.6562	26.2812	2.65625	-117.594
						0.03112	0.25946	0.03198	0.00119							2.145	-15.5312	24.75	-1.75	-108.125
						0.03126	0.25977	0.03203	0.00119							2.1475	-13.5938	13.8438	-0.5625	-114.375
						0.03141	0.25998	0.03229	0.0012							2.15	-24.0312	6.125	2.53125	-133.625
						0.03157	0.26022	0.03247	0.0012							2.1525	-10.6562	-8.1875	5.40625	-161.812
						0.0317	0.26047	0.03254	0.0012							2.155	23.6562	2.96875	0.3125	-102.312
						0.03186	0.26068	0.03273	0.0012							2.1575	38.0938	-6.9375	-0.1875	-13.6562
						0.03202	0.26089	0.03305	0.0012							2.16	36.5312	-37.3125	0.96875	-36.875
						0.03219	0.26117	0.03313	0.00121							2.1625	30.9062	1	4.09375	-55.4062
						0.03233	0.26138	0.03323	0.00121							2.165	24.2812	-19.2188	5.03125	-52.9375
						0.0325	0.26163	0.03345	0.00121							2.1675	23.3438	-52.125	1.96875	-30.5625
						0.03263	0.26187	0.03352	0.00121							2.17	19.25	9.0625	3.09375	8.5
						0.0328	0.26212	0.03373	0.00121							2.1725	16.2188	2.25	-2.59375	30.0938
						0.03295	0.26233	0.03382	0.00121							2.175	23.1875	8	-9.09375	12.8125
						0.03308	0.26254	0.0339	0.00122							2.1775	22.0625	-12.4062	-5.96875	3
						0.03323	0.26285	0.03423	0.00122							2.18	15.6875	-31.5938	-1.65625	5.71875
						0.03338	0.26303	0.03436	0.00122							2.1825	15.5938	-36.9688	-1.65625	18.7812
						0.03354	0.26321	0.03449	0.00123							2.185	23.1562	-30.625	-5.5	28
						0.0337	0.26352	0.0345	0.00123							2.1875	24.25	18.7812	-9.09375	-21.0625
						0.03384	0.26373	0.03472	0.00123							2.19	17.5938	-22.2812	-9.96875	-23.75
						0.03401	0.26392	0.03499	0.00123							2.1925	15.75	-20.3438	-10	0.46875
						0.03416	0.26413	0.03505	0.00123							2.195	14.9062	4.03125	-6.90625	6.4375
						0.03433	0.26443	0.03526	0.00124							2.1975	18.4062	-12.8438	-3.28125	-33.4062
						0.03447	0.26462	0.03538	0.00124							2.2	22.8438	-1.625	-4.875	-84.8125
						0.03462	0.26483	0.03545	0.00124							2.2025	17.75	13.7812	-3.625	-82.5312
						0.03477	0.26511	0.03567	0.00124							2.205	17.6562	29.375	-1.125	4.15625
						0.03493	0.26526	0.03579	0.00125							2.2075	14	22.5938	-1.1875	54.5938
						0.03508	0.2655	0.03606	0.00124							2.21	10.75	8.40625	0.375	33.8438
						0.03523	0.26569	0.0361	0.00125							2.2125	19.3438	-6.40625	-0.84375	26.8125
						0.03538	0.2659	0.03627	0.00126							2.215	21.75	-17.5312	-0.8125	16.2812
						0.03552	0.26617	0.03643	0.00125							2.2175	17.5312	1.75	-1.21875	36.4688
						0.03569	0.26633	0.03649	0.00126							2.22	16.625	23.5938	-0.1875	39.5
						0.03585	0.26663	0.03667	0.00126							2.2225	16.125	18.4062	-2.21875	-17.0312
						0.03598	0.26672	0.03687	0.00126							2.225	15.25	5.8125	-3.53125	-47.0625
						0.03614	0.26706	0.03704	0.00126							2.2275	16.7812	0.75	-3.375	-2.09375
						0.03629	0.26721	0.03711	0.00127							2.23	-3.28125	-20.8438	-5.375	24.2812
						0.03644	0.26743	0.03725	0.00127							2.2325	-45.0625	-19.1875	-2.1875	25.4062
						0.0366	0.26773	0.0375	0.00127							2.235	-83.625	-2.125	-0.84375	19.375
						0.03675	0.26797	0.03771	0.00127							2.2375	-78.3125	-14.75	-0.1875	-9.34375
						0.03691	0.26819	0.03778	0.00127							2.24	-36.7188	-29.8438	4.5	4.90625
						0.03706	0.26843	0.03795	0.00128							2.2425	-42.3125	-30.8125	10.4062	35.4688
						0.03721	0.26862	0.03807	0.00127							2.245	-29.2188	-3.875	6.375	16.4688
						0.03736	0.26886	0.03827	0.00128							2.2475	-35.4062	9.6875	0.875	4.71875
						0.03753	0.2691	0.03837	0.00128							2.25	-17.625	12.1875	4.59375	13.8438
						0.03766	0.26923	0.0385	0.00128							2.2525	105.094	10.75	5.53125	-0.34375
						0.03781	0.26944	0.03875	0.00129							2.255	106.75	5.125	6.875	-8.1875
						0.03797	0.26968	0.0388	0.00128							2.2575	3.0625	11.3438	9.34375	-21.5
						0.03813	0.26996	0.03896	0.00129							2.26	-54	35.0625	8.65625	-13.9062
						0.03828	0.27014	0.03904	0.00129							2.2625	-15.9375	34.1562	9.5	46.0938
						0.03842	0.27032	0.03936	0.00129							2.265	-31.7188	11.9375	9.25	60.625
						0.03858	0.2706	0.0395	0.0013							2.2675	-79.7812	20.25	9.15625	30.3438
						0.03872	0.27084	0.03961	0.0013							2.27	-56.625	23.125	2.1875	31.9375
						0.03889	0.271	0.0398	0.0013							2.2725	-83.75	5.125	-2.53125	34.6562
						0.03904	0.27112	0.03995	0.00131							2.275	35.0625	-8.9375	1.71875	28.8438
						0.03918	0.27133	0.04011	0.0013							2.2775	71.0312	7.96875	0.21875	19.4688
						0.03935	0.27161	0.04031	0.00131							2.28	-23.0625	-1.53125	-0.21875	-5.9375
						0.03949	0.27185	0.04038	0.00131							2.2825	-56.6562	-12.7812	5.28125	25.6875
						0.03965	0.27206	0.04053	0.0013							2.285	-47.8125	13.75	7.09375	52.375
						0.03981	0.27225	0.04059	0.00131							2.2875	-64.4688	-9.1875	8.9375	47.5312
						0.03995	0.27249	0.04085	0.00131							2.29	11.5312	-16.4688	5.53125	60.9688
						0.04011	0.27264	0.04098	0.00131							2.2925	159.594	-0.78125	0.6875	45.9062
						0.04027	0.27286	0.04116	0.00132							2.295	97.0938	-14.9062	-0.09375	32.2188
						0.04042	0.27301	0.04122	0.00132							2.2975	89.3438	-9.1875	-2.375	41.5938
						0.04057	0.27325	0.04141	0.00132							2.3	77.0312	10.1562	-2.75	24.6875
						0.04071	0.27347	0.04168	0.00132							2.3025	67.2812	24.375	-4.96875	19.75
						0.04087	0.27368	0.04175	0.00133							2.305	60.375	26.5312	-10	25.8438
						0.04102	0.27393	0.04193	0.00133							2.3075	50.375	13.625	-9.46875	6.0625
						0.04119	0.27414	0.04213	0.00133							2.31	31.7812	8.125	-10.25	-2
						0.04133	0.27438	0.04224	0.00133							2.3125	38.3125	10.25	-9.25	2.125
						0.04149	0.27457	0.04226	0.00134							2.315	85.7812	-6.125	-1.34375	19.375
						0.04164	0.27478	0.04251	0.00134							2.3175	-10	17.8125	0.28125	25.6562
						0.04178	0.27505	0.04259	0.00134							2.32	-60.9375	19.7188	-1	17.7188
						0.04194	0.27521	0.04286	0.00134							2.3225	-83	-13.9062	-4.75	28.5625
						0.04208	0.27539	0.04295	0.00134							2.325	-61.7812	-15.125	-6.28125	42.3438
						0.04224	0.27557	0.04331	0.00134							2.3275	11.5312	2.5	-6.53125	9.0625
						0.0424	0.27576	0.04322	0.00135							2.33	46.0312	14.6562	-3.8125	2.6875
						0.04255	0.27597	0.04336	0.00134							2.3325	148.25	7.28125	-0.375	-0.125
						0.0427	0.27615	0.04356	0.00135							2.335	87.2812	-1.9375	-2.9375	-1
						0.04286	0.27637	0.04374	0.00136							2.3375	57	3.09375	-0.9375	4.21875
						0.04301	0.27658	0.04391	0.00135							2.34	49.0938	1.21875	0.375	-13.6875
						0.04316	0.27679	0.04406	0.00136							2.3425	-38.4375	5.75	-1.40625	-5.59375
						0.04331	0.27698	0.04422	0.00136							2.345	-53.1562	14.5625	2.03125	26.125
						0.04347	0.27719	0.04442	0.00136							2.3475	-32.1875	17.7812	2.65625	21.0938
						0.04362	0.27737	0.04443	0.00136							2.35	43.25	21.1875	0.4375	9.34375
						0.04377	0.27765	0.04461	0.00136							2.3525	98.8125	21	0.9375	33.6562
						0.04393	0.27783	0.04482	0.00136							2.355	63.875	9	1	15.5625
						0.04407	0.27805	0.04503	0.00137							2.3575	48.1562	9.8125	-0.375	1.21875
						0.04424	0.27823	0.04514	0.00137							2.36	48.75	29.9062	-4.6875	24.0938
						0.04438	0.27841	0.04523	0.00137							2.3625	30.5312	24.4375	-4.90625	23.1562
						0.04453	0.27872	0.04547	0.00137							2.365	55.3125	16.9688	-2.59375	33.875
						0.04467	0.27884	0.04558	0.00138							2.3675	64.0312	15.9062	-3.25	42.0625
						0.04483	0.27905	0.04566	0.00138							2.37	37.2812	-2.84375	-2.4375	33
						0.04498	0.2793	0.04589	0.00138							2.3725	3.25	11.4375	-0.28125	23.375
						0.04513	0.27939	0.04599	0.00138							2.375	-57.0312	4.375	1	6.125
						0.04531	0.2796	0.04634	0.00138							2.3775	-12.75	4.1875	-2.75	12.6562
						0.04545	0.27982	0.04636	0.00139							2.38	-25.4375	28.125	-6.46875	14.1562
						0.0456	0.28	0.04644	0.00138							2.3825	-51.6562	-2.5	-3.625	8.21875
						0.04574	0.28018	0.04667	0.00138							2.385	-70.8438	9.78125	2.78125	19.6875
						0.04592	0.2804	0.04677	0.00139							2.3875	-109.031	35	3.4375	39.6562
						0.04606	0.28058	0.04702	0.00139							2.39	-81.2812	26.7812	0.46875	44.0625
						0.04623	0.28082	0.04715	0.00139							2.3925	-115.156	13.4375	1.96875	40.25
						0.04636	0.28101	0.04722	0.00139							2.395	-75.9062	-4.09375	0.71875	47.9062
						0.04653	0.28122	0.04747	0.00139							2.3975	-76.5	5.0625	2.6875	44.4688
						0.04669	0.2814	0.04759	0.0014							2.4	-103.875	4.53125	4.75	23.3125
						0.04683	0.28156	0.04775	0.0014							2.4025	-77.875	-18.1875	9.28125	8.90625
						0.04697	0.2818	0.04782	0.0014							2.405	-63.5938	-20.8438	9.03125	13.0625
						0.04713	0.28192	0.04796	0.0014							2.4075	-51.9375	-9.46875	3.59375	14.4688
						0.04728	0.2821	0.04811	0.00141							2.41	-65.625	-20.7188	3	11.125
						0.04743	0.28226	0.04831	0.00141							2.4125	-54.6562	-24.375	1.75	12.8438
						0.0476	0.2825	0.04838	0.00141							2.415	-52.8125	-23.2812	1.40625	0.15625
						0.04774	0.28271	0.04867	0.00141							2.4175	19.0312	-37.5625	0.15625	-1.03125
						0.0479	0.28287	0.04874	0.00142							2.42	34.9688	-24.7812	0.84375	-19.375
						0.04803	0.28311	0.04898	0.00142							2.4225	-16.3125	-24.0625	0.8125	-18.375
						0.0482	0.2832	0.04906	0.00141							2.425	-13.2188	-13.0312	6.625	-3.875
						0.04835	0.28345	0.04925	0.00142							2.4275	-40.9375	20.0312	9.40625	-26.9688
						0.0485	0.28363	0.04949	0.00142							2.43	-38.375	-0.34375	6.09375	-28.0625
						0.04865	0.28381	0.04951	0.00142							2.4325	-47.3125	-15.0625	3.6875	-65.6875
						0.04882	0.28403	0.04978	0.00142							2.435	-46.6875	-14.375	5.0625	-106.406
						0.04895	0.28409	0.04988	0.00142							2.4375	-30.9688	-18.625	5.1875	-91.1875
						0.0491	0.28424	0.04999	0.00142							2.44	-31.625	-10	0.25	-63.8125
						0.04924	0.28448	0.05013	0.00143							2.4425	-33.0625	1.40625	1.1875	-79.875
						0.04942	0.28464	0.05032	0.00143							2.445	-40.125	10.0625	-2	-96.25
						0.04955	0.28488	0.05042	0.00144							2.4475	-36.1562	10.5938	-3.75	-79.625
						0.04972	0.28506	0.05061	0.00143							2.45	-27.9375	9.1875	-6.1875	-74.9375
						0.04987	0.28522	0.0507	0.00143							2.4525	-30.2188	18.0625	-7.59375	-56
						0.05001	0.28537	0.05051	0.00144							2.455	-10.375	28.75	-4.28125	-48.6875
						0.05016	0.28555	0.05097	0.00144							2.4575	-12.375	9.875	-1.53125	-43.5312
						0.05031	0.28577	0.05066	0.00144							2.46	8.09375	-6.53125	-0.125	-81.2812
						0.05047	0.28598	0.05078	0.00144							2.4625	-13.6875	-11.9688	-1.625	-110.531
						0.05063	0.2861	0.05099	0.00145							2.465	5.21875	-6.71875	2.53125	-98.375
						0.05078	0.28635	0.05121	0.00144							2.4675	133.219	9.96875	3.0625	-87.75
						0.05094	0.28656	0.05133	0.00145							2.47	50.5312	-11.4375	1	-58.4375
						0.05051	0.28665	0.05148	0.00145							2.4725	-21.4062	-18.125	-1.6875	-27.8125
						0.05066	0.2869	0.05157	0.00145							2.475	-22.9062	-30.5938	-2.625	-3.46875
						0.05084	0.28705	0.05173	0.00146							2.4775	-30.1562	-38.375	3.25	23.8125
						0.05099	0.28726	0.05179	0.00145							2.48	-31.0938	-9.03125	4.625	37.6875
						0.05112	0.28745	0.052	0.00145							2.4825	30.75	0.5625	3.75	0.15625
						0.0513	0.2876	0.05225	0.00146							2.485	48.5625	-0.875	3.1875	-30.5625
						0.05145	0.28787	0.05231	0.00146							2.4875	6.4375	0.34375	3.8125	-50.6875
						0.05161	0.28802	0.05243	0.00146							2.49	-5.375	18.5938	3.15625	-65.6875
						0.05179	0.28821	0.05255	0.00146							2.4925	41.4375	21.3438	-2	-79.8438
						0.05182	0.28836	0.05276	0.00147							2.495	86.5938	7.375	-0.34375	-75.7188
						0.05206	0.28848	0.05298	0.00146							2.4975	54.375	2.25	5.125	-44.6562
						0.05222	0.2887	0.05307	0.00147							2.5	120.688	0.90625	8.78125	-38.7812
						0.05234	0.28888	0.05328	0.00147							2.5025	48.4375	-11.9062	11.7188	-53.3438
						0.05252	0.28906	0.05334	0.00147							2.505	-11.7812	-17	10.9062	-62.375
						0.0527	0.28925	0.05362	0.00147							2.5075	23.7812	-7.71875	7.21875	-69.875
						0.0528	0.28946	0.0538	0.00148							2.51	-0.75	-7.8125	5.1875	-54.125
						0.05298	0.28961	0.05377	0.00148							2.5125	0.0625	-18.1562	6.625	-34.25
						0.05313	0.2897	0.05402	0.00148							2.515	6.625	-19.8438	5.875	-43.3125
						0.05325	0.28998	0.05411	0.00148							2.5175	17.8125	-12.9688	9.09375	-42.125
						0.05344	0.29016	0.05435	0.00148							2.52	7.84375	-21.0938	8.75	-28.5312
						0.05362	0.29028	0.05447	0.00148							2.5225	-11.6875	-18.8438	4.40625	-14.8438
						0.05374	0.29044	0.05453	0.00149							2.525	-10.375	-15.125	8.4375	12.9062
						0.05386	0.29062	0.05478	0.00149							2.5275	-12.6875	0.375	6.6875	18.3438
						0.05399	0.29086	0.0549	0.00149							2.53	17.3438	14.3438	2.3125	14.9062
						0.05423	0.29099	0.05499	0.00149							2.5325	33.0625	17.0625	5.28125	35.6875
						0.05432	0.2912	0.05527	0.00149							2.535	6.21875	0.09375	0.875	33.5312
						0.0545	0.29138	0.05521	0.00149							2.5375	7.5625	-21.4688	-6.46875	14.5625
						0.05463	0.2915	0.05542	0.00149							2.54	33.5938	-16.5	-3.5625	39.8438
						0.05487	0.29169	0.05554	0.00149							2.5425	38.3438	4.65625	-2.875	69.0625
						0.05496	0.29184	0.05588	0.0015							2.545	38.125	12.3125	-2.75	80.5625
						0.05511	0.29199	0.05594	0.0015							2.5475	28.4688	-4.6875	0.875	66.1875
						0.05524	0.29221	0.05606	0.0015							2.55	20.0625	-0.40625	2.59375	84.625
						0.05539	0.29236	0.05679	0.0015							2.5525	16.125	5.71875	4.84375	114.406
						0.05551	0.29248	0.05688	0.00151							2.555	9.09375	11.6562	4.625	92.3438
						0.05573	0.29269	0.0571	0.00151							2.5575	10.3125	20.875	4.4375	101.844
						0.05585	0.29285	0.05719	0.00151							2.56	29	0.75	8.65625	102.688
						0.05603	0.293	0.0574	0.00151							2.5625	35.9688	-18.0938	10.2188	94.25
						0.05615	0.29321	0.05746	0.00151							2.565	19.2188	-18	6.1875	93.0312
						0.0563	0.29337	0.05765	0.00151							2.5675	20.0938	-10.625	1.8125	43.875
						0.05643	0.29355	0.05777	0.00151							2.57	-4.84375	-0.6875	-1.8125	3.375
						0.05661	0.2937	0.05798	0.00152							2.5725	-12.2812	2.75	-5.5	2
						0.05676	0.29388	0.05814	0.00151							2.575	19.7812	15.4688	-5.59375	-15.4375
						0.05692	0.29401	0.05826	0.00152							2.5775	-4.65625	15.8438	-3.46875	-21.2812
						0.05707	0.29419	0.05847	0.00152							2.58	-25.3438	12.8125	-1.28125	-2
						0.05719	0.2944	0.05862	0.00152							2.5825	0.15625	22.5938	1.8125	14.2812
						0.05734	0.29449	0.05872	0.00152							2.585	3.875	25.0625	6.78125	19.0312
						0.05756	0.29474	0.05887	0.00153							2.5875	-1.09375	22.7812	7.71875	18.4688
						0.05768	0.29492	0.05902	0.00152							2.59	-0.78125	6.46875	2.34375	33.9062
						0.05783	0.29504	0.05917	0.00153							2.5925	-7.6875	0.8125	3.34375	50.6875
						0.05798	0.29517	0.05936	0.00153							2.595	3.78125	3.65625	4.09375	48.1562
						0.05811	0.29538	0.05948	0.00154							2.5975	0.875	0.3125	-0.3125	63.2188
						0.05826	0.2955	0.0596	0.00153							2.6	-7.46875	5.71875	-1.53125	50.7188
						0.0585	0.29572	0.05981	0.00154							2.6025	-8.5625	5.125	-0.9375	42.3125
						0.05862	0.29587	0.05994	0.00154							2.605	-9.375	-8.59375	-0.34375	74.25
						0.05869	0.29602	0.06015	0.00154							2.6075	14.7188	-13.0938	2.34375	25.25
						0.05893	0.29617	0.06024	0.00154							2.61	6.4375	-1	3.40625	15.5625
						0.05905	0.29639	0.06036	0.00154							2.6125	2.21875	6.9375	1.1875	27.375
						0.05917	0.29645	0.06058	0.00154							2.615	5.09375	5.4375	-0.21875	13.5625
						0.05933	0.2966	0.06079	0.00154							2.6175	-17.1875	11.8438	-0.875	-13
						0.05951	0.29684	0.06082	0.00154							2.62	-21.0938	14.0938	-2.0625	-52.9688
						0.05966	0.29706	0.06097	0.00155							2.6225	-2.3125	4.15625	-1.96875	12.2188
						0.05984	0.29709	0.06116	0.00155							2.625	-0.09375	6.15625	-3.40625	8.90625
						0.05994	0.2973	0.06134	0.00154							2.6275	-17.7812	-1.53125	-2.15625	-3.6875
						0.06015	0.29752	0.06146	0.00155							2.63	-30.875	-25.4375	1.09375	3.0625
						0.06027	0.29767	0.06158	0.00155							2.6325	-26.8438	-25.3125	-0.28125	7.9375
						0.06039	0.29785	0.06174	0.00156							2.635	-9.90625	-22.9688	0.375	11.9062
						0.06055	0.29794	0.06192	0.00155							2.6375	-9.03125	-29.75	-0.21875	7.53125
						0.0607	0.29816	0.0621	0.00156							2.64	-17.9688	-29.7812	-1.6875	-0.625
						0.06085	0.29828	0.06226	0.00156							2.6425	-25.8125	-33.2188	1.71875	-5.65625
						0.061	0.29849	0.06241	0.00156							2.645	-36.1875	-37.2188	4.5625	2.5
						0.06119	0.29855	0.06256	0.00156							2.6475	-23.4375	-35.2188	2.4375	8.40625
						0.06134	0.29871	0.06271	0.00156							2.65	-25.1562	-36.2188	-0.0625	3.96875
						0.06146	0.29889	0.06287	0.00156							2.6525	-35.6562	-33.5625	0.21875	-3.8125
						0.06168	0.29901	0.06302	0.00157							2.655	-20.9062	-15.5	2.90625	-4.15625
						0.06177	0.29916	0.06314	0.00157							2.6575	-25	-6.8125	4.5	10.0312
						0.06195	0.29938	0.06329	0.00157							2.66	-30.0938	-11.2812	2.75	14.5
						0.0621	0.29953	0.06342	0.00157							2.6625	-35.5312	-13.7812	3.6875	14.375
						0.06223	0.29971	0.06366	0.00157							2.665	-36.2812	-16.5625	6.5	18.375
						0.06244	0.29984	0.06378	0.00158							2.6675	-37.125	-2.03125	8.0625	20.1875
						0.06253	0.29999	0.06393	0.00158							2.67	-40.0625	7.8125	8.0625	8.125
						0.06268	0.30011	0.06406	0.00157							2.6725	-30.2812	2.25	4.15625	9.3125
						0.06332	0.30032	0.06424	0.00158							2.675	-35.375	6.75	2.4375	23.75
						0.06348	0.30054	0.06433	0.00158							2.6775	-34.5312	9.6875	5.40625	14.6875
						0.06363	0.30069	0.06451	0.00158							2.68	-28.6875	7.3125	5.125	11.0625
						0.06378	0.30084	0.06464	0.00158							2.6825	-35.4062	4.59375	5.9375	4.25
						0.0639	0.30093	0.06476	0.00158							2.685	-21.7188	-0.3125	7.125	-13.0312
						0.06406	0.30118	0.065	0.00158							2.6875	-16.4375	-0.4375	6.96875	-12.8438
						0.06421	0.30127	0.06509	0.00159							2.69	-26.6562	-5.15625	7.125	-16.625
						0.06433	0.30139	0.06531	0.00159							2.6925	-32.0938	-13.1562	5.875	-11.8438
						0.06454	0.30157	0.06546	0.00159							2.695	-25.5312	-12.9375	4.53125	-4.28125
						0.0647	0.30179	0.06558	0.00159							2.6975	0.53125	-10.5938	4.1875	-6.90625
						0.06485	0.30191	0.06577	0.00159							2.7	-2.21875	-4.25	5.46875	-1.4375
						0.06497	0.302	0.06598	0.00159							2.7025	-8.59375	-7.375	8.78125	-2.8125
						0.06519	0.30222	0.06601	0.00159							2.705	-14.1875	-19.6562	5.34375	-14.0938
						0.06531	0.30234	0.06619	0.0016							2.7075	-22.7188	-15.5	-1.34375	-14
						0.06546	0.30249	0.06635	0.0016							2.71	-12.125	-2.53125	-1.21875	-19.9375
						0.06558	0.30261	0.06656	0.0016							2.7125	-13.5	-3.9375	-1.9375	-28.8125
						0.06573	0.3028	0.06668	0.0016							2.715	-26.2812	1.71875	-3.90625	-23.125
						0.06589	0.30301	0.06683	0.0016							2.7175	-31.8125	10.9375	-2.84375	-22.4688
						0.0661	0.30307	0.06693	0.0016							2.72	-15.2812	-4.84375	1.90625	-32.3438
						0.06625	0.30331	0.06708	0.0016							2.7225	0.3125	-11.6562	9.625	-28.5
						0.06635	0.30338	0.06726	0.0016							2.725	-1.21875	-5.875	17.8125	-10.8125
						0.06656	0.30353	0.06747	0.00161							2.7275	-0.90625	-8.53125	16.5625	-15.4062
						0.06674	0.30371	0.06754	0.00161							2.73	-11.2188	-9.8125	10.75	-26.4688
						0.06686	0.3038	0.06772	0.00161							2.7325	-8.25	1.375	4.6875	-35.125
						0.06699	0.30399	0.0679	0.00161							2.735	-9.15625	-1.375	0.3125	-46.7812
						0.06711	0.30417	0.06802	0.00161							2.7375	-25.2812	-1.4375	1.96875	-40.3438
						0.06729	0.30429	0.06815	0.00161							2.74	-12.9375	0.1875	1.40625	-38.875
						0.06744	0.30438	0.06833	0.00161							2.7425	-1.75	-7.75	0.3125	-31.5938
						0.06766	0.30453	0.06854	0.00162							2.745	-2.96875	0.25	1.625	-22.0625
						0.06775	0.30469	0.06863	0.00162							2.7475	-0.0625	3.53125	0.90625	-35.0312
						0.06793	0.30487	0.06879	0.00162							2.75	1.21875	3.65625	-3.40625	-22.2812
						0.06802	0.30499	0.06891	0.00162							2.7525	2.75	8.28125	-0.1875	-14.9062
						0.06824	0.30511	0.06909	0.00162							2.755	3.59375	9.75	0	-12.2812
						0.06833	0.30508	0.06927	0.00162							2.7575	5.75	10.9375	-2.6875	11.7812
						0.06848	0.30524	0.0694	0.00162							2.76	10.6875	8.125	-2.46875	18.9062
						0.0687	0.30536	0.06955	0.00163							2.7625	12.625	4.03125	-3.4375	29.5938
						0.06882	0.30563	0.0697	0.00162							2.765	0.4375	7.1875	-2.28125	18.1875
						0.06891	0.30566	0.06985	0.00163							2.7675	-0.25	-0.375	-2.0625	-25.5938
						0.06915	0.30591	0.07001	0.00163							2.77	4.5	-8.5625	-2.96875	-39.8125
						0.06918	0.30606	0.07013	0.00163							2.7725	-11.9688	-3.5	-3.21875	-33.0312
						0.06952	0.30615	0.07037	0.00163							2.775	-13.2188	-7.40625	3.8125	-18.375
						0.06958	0.3063	0.0705	0.00164							2.7775	-3.09375	-3.1875	9.53125	-6.4375
						0.0697	0.30643	0.07062	0.00163							2.78	1.25	12.375	8.4375	-1.0625
						0.06985	0.30655	0.0708	0.00164							2.7825	1.71875	6.09375	9.09375	1.0625
						0.07004	0.30667	0.07089	0.00163							2.785	-4.0625	4.0625	11.8125	-10.8125
						0.0701	0.30685	0.07111	0.00164							2.7875	-5.53125	8.65625	6.46875	-15.6875
						0.07031	0.30701	0.07123	0.00164							2.79	10.7188	5.4375	7.46875	-8.78125
						0.07053	0.30713	0.07138	0.00164							2.7925	9.1875	6.40625	13	-2.21875
						0.07065	0.30728	0.07159	0.00165							2.795	-0.40625	-0.59375	6.21875	-1.375
						0.07074	0.3075	0.07169	0.00164							2.7975	3.125	2.84375	6.59375	-2.21875
						0.07095	0.30762	0.07187	0.00164							2.8	-6.40625	7.15625	12.4062	-2.03125
						0.07114	0.30777	0.07193	0.00165							2.8025	3.875	2.34375	6.375	6.21875
						0.07123	0.30786	0.07205	0.00165							2.805	-1.0625	11.25	3.09375	0.8125
						0.07138	0.30795	0.0723	0.00165							2.8075	-0.21875	18.1875	6.9375	-8.78125
						0.07153	0.30823	0.07242	0.00165							2.81	23.875	14.3438	1.15625	4.25
						0.07169	0.30829	0.0726	0.00165							2.8125	18.1875	11.7812	-1.84375	6.09375
						0.0719	0.30829	0.07272	0.00165							2.815	26.4375	13.5312	-1.5625	3.96875
						0.07202	0.3085	0.07291	0.00166							2.8175	23.6562	14.25	-6.0625	9.65625
						0.07214	0.30872	0.07303	0.00166							2.82	5.40625	14	-1.34375	11.5
						0.0723	0.30884	0.07321	0.00165							2.8225	13.75	6.96875	-2.90625	8.59375
						0.07242	0.30902	0.07336	0.00166							2.825	18.125	-2.0625	-4.1875	5.34375
						0.0726	0.3092	0.07343	0.00166							2.8275	21.9375	-8.3125	4.21875	-2.875
						0.07278	0.3093	0.0737	0.00166							2.83	33.0938	-18.3438	2.96875	-1.6875
						0.07291	0.30939	0.07376	0.00166							2.8325	21.7812	-19.0625	5.40625	4.34375
						0.07306	0.30954	0.07401	0.00167							2.835	6.90625	-15.1875	6.53125	-1.53125
						0.07321	0.30966	0.07413	0.00166							2.8375	-5.0625	-13.75	1.5625	-0.46875
						0.07339	0.30984	0.07431	0.00166							2.84	7.65625	-13.5	5.125	4.03125
						0.07355	0.31003	0.07446	0.00167							2.8425	13.375	-14.5	2.6875	-2.5
						0.07373	0.31015	0.07455	0.00167							2.845	6.21875	-14.2188	5.34375	-4.96875
						0.07382	0.31024	0.07474	0.00167							2.8475	19	-7.34375	6.71875	-6.53125
						0.07401	0.31033	0.07492	0.00167							2.85	0.03125	-4.09375	-0.90625	-12.5312
						0.07416	0.31058	0.07501	0.00168							2.8525	-9.90625	-2.875	8.8125	-7.375
						0.07434	0.31067	0.0752	0.00167							2.855	-7.625	1.65625	14.125	-11.2188
						0.07446	0.3107	0.07535	0.00167							2.8575	-16.6875	6.65625	12.6875	-2.1875
						0.07462	0.31088	0.0755	0.00168							2.86	-14.8438	1.09375	16.5938	4.375
						0.07474	0.31104	0.07565	0.00168							2.8625	-7.15625	-2.0625	9.03125	-23.0938
						0.07489	0.3111	0.07581	0.00168							2.865	15.9062	3.375	3	-1.03125
						0.0751	0.31134	0.07596	0.00168							2.8675	13.4688	-5.0625	-2.375	22
						0.0752	0.3114	0.07611	0.00168							2.87	9.4375	-10.6562	-8.125	6.4375
						0.07541	0.31152	0.07623	0.00168							2.8725	18.2812	-8.1875	-4	12
						0.07556	0.31168	0.07642	0.00168							2.875	-12.625	2.5625	-2.75	9.15625
						0.07568	0.31177	0.0766	0.00169							2.8775	-12.875	17	-1.84375	4.125
						0.07587	0.31195	0.07678	0.00169							2.88	-1.5625	13.625	5.4375	14.6562
						0.07599	0.3121	0.07684	0.00168							2.8825	-24.0312	14	11.5625	12.4062
						0.07617	0.31216	0.077	0.00169							2.885	-38.2812	17.3438	14.6875	4.78125
						0.07629	0.31235	0.07715	0.00169							2.8875	-26.1875	16.2188	9.1875	6
						0.07639	0.31244	0.0773	0.00169							2.89	-12.9375	13.4062	-0.53125	-0.75
						0.07663	0.31253	0.07751	0.00169							2.8925	-13.4688	9.84375	-1.03125	-11.7188
						0.07675	0.31268	0.07764	0.00169							2.895	-8.46875	11.0312	-0.625	1.5625
						0.0769	0.31277	0.07779	0.00169							2.8975	2.875	6.8125	-5.75	16.5625
						0.07703	0.31299	0.07794	0.0017							2.9	3.5	7.0625	-5.0625	12.625
						0.07721	0.31299	0.07806	0.0017							2.9025	-8	13	-0.65625	8.71875
						0.07739	0.31317	0.07825	0.0017							2.905	-11.7812	15.0938	2.78125	3.03125
						0.07745	0.31323	0.07837	0.0017							2.9075	-15.3438	12.625	3.1875	6.96875
						0.07767	0.31342	0.07855	0.0017							2.91	-19.8125	10.5312	-1.40625	11.9688
						0.07779	0.31357	0.07877	0.0017							2.9125	-19.4375	-0.78125	-4.71875	10.7812
						0.078	0.31366	0.07886	0.0017							2.915	-21.625	0.125	-5.40625	3.84375
						0.07809	0.31384	0.07907	0.0017							2.9175	-17.5625	1.5	-5.96875	-9.03125
						0.07828	0.31396	0.07919	0.0017							2.92	-5.875	-1.90625	-3.125	-4.59375
						0.0784	0.31412	0.07935	0.00171							2.9225	7.21875	2.9375	1	-10.0938
						0.07864	0.31427	0.07947	0.0017							2.925	8.78125	0.21875	0.40625	-5.1875
						0.07874	0.31436	0.07962	0.00171							2.9275	3.71875	7.59375	-0.21875	8.25
						0.07889	0.31451	0.0798	0.00171							2.93	6.375	6.375	-0.90625	0.1875
						0.07907	0.31464	0.07993	0.00171							2.9325	1.46875	-1.46875	-2.96875	-4.75
						0.07919	0.31482	0.08011	0.00171							2.935	-7.28125	-2.375	-0.90625	-12.875
						0.07941	0.31488	0.0802	0.00171							2.9375	-12.25	-2.34375	2.6875	-20.7812
						0.07953	0.315	0.08038	0.00171							2.94	-15.0312	-1.5	5.28125	-10.9062
						0.07971	0.31516	0.08047	0.00171							2.9425	-11.375	-1.125	13.25	5.34375
						0.07977	0.31516	0.08069	0.00171							2.945	-0.71875	4.3125	17.75	3.21875
						0.07999	0.3154	0.08084	0.00172							2.9475	2.0625	-3.4375	10.3438	-2.03125
						0.08011	0.31555	0.08102	0.00172							2.95	0.46875	-0.53125	6	4.0625
						0.08026	0.31561	0.08112	0.00172							2.9525	3.65625	2.375	2.9375	4.75
						0.08044	0.31573	0.08133	0.00172							2.955	7.40625	-3	-2.28125	4.875
						0.08054	0.31592	0.08145	0.00172							2.9575	11.2188	-0.09375	-3.5	4.71875
						0.08072	0.31598	0.0816	0.00172							2.96	5.25	-2.25	-0.6875	-1.15625
						0.0809	0.31619	0.08179	0.00173							2.9625	1.21875	-1.3125	2.6875	-12.0312
						0.08105	0.31628	0.08191	0.00172							2.965	0.25	2.90625	3.1875	-25.9062
						0.08118	0.31644	0.08206	0.00172							2.9675	-6.3125	7.5	4.03125	-32.625
						0.08139	0.31656	0.08228	0.00172							2.97	-5.40625	6.09375	2.40625	-28.2188
						0.08148	0.31662	0.0824	0.00173							2.9725	4.09375	3.5625	0.625	-19.375
						0.08163	0.31674	0.08255	0.00173							2.975	7.75	5.25	0.28125	-12.7188
						0.08179	0.31683	0.0827	0.00173							2.9775	13.4375	9.21875	1.90625	0.4375
						0.08191	0.31689	0.08282	0.00173							2.98	19.0938	1.15625	1.84375	-0.59375
						0.08209	0.31708	0.08295	0.00173							2.9825	19.0938	-13.875	0.78125	-22.8438
						0.08221	0.31717	0.08316	0.00173							2.985	26.375	-19.5312	2.65625	-31.75
						0.0824	0.31732	0.08331	0.00174							2.9875	24.9375	-11.625	1.78125	-21.6562
						0.08252	0.3175	0.08344	0.00173							2.99	18.2188	-0.59375	-0.125	-22.4375
						0.0827	0.31757	0.08368	0.00173							2.9925	13.625	-11.0312	-3.09375	-1.8125
						0.08282	0.31772	0.08371	0.00174							2.995	9.65625	-10.9062	-3.75	20.9688
						0.08298	0.31778	0.08392	0.00173							2.9975	6.84375	0.125	-3.03125	36.5312
						0.08322	0.31787	0.08411	0.00174							3	3.21875	-8.34375	-3.65625	43.4688
						0.08334	0.31805	0.08423	0.00174							3.0025	4.53125	-2.6875	-1.96875	22.5
						0.0835	0.31815	0.08438	0.00174							3.005	7.625	6.1875	-0.8125	16.625
						0.08365	0.31827	0.08453	0.00174							3.0075	7.59375	7.03125	-1.15625	9.03125
						0.0838	0.31842	0.08469	0.00174							3.01	10.0312	11.7812	-0.0625	12.4062
						0.08389	0.31851	0.08487	0.00174							3.0125	9.59375	5.375	1.53125	22.9688
						0.08408	0.31863	0.08499	0.00174							3.015	6.40625	0.5	0.53125	19.0312
						0.08423	0.31876	0.08508	0.00175							3.0175	9.0625	1.40625	-0.3125	13.6562
						0.08441	0.31888	0.08527	0.00175							3.02	3.625	2.4375	1.34375	5.875
						0.08453	0.31903	0.08545	0.00175							3.0225	-5.34375	5.53125	3.875	15.1562
						0.08466	0.31915	0.08557	0.00175							3.025	-9.125	6.0625	6.5	17.1562
						0.08484	0.31934	0.08575	0.00175							3.0275	-5.40625	5.53125	6.3125	2.8125
						0.08496	0.31943	0.08588	0.00175							3.03	-5.6875	5.5	4.90625	-4.4375
						0.08514	0.31949	0.08606	0.00175							3.0325	-16.75	1.375	2.9375	-14.8125
						0.0853	0.31961	0.08615	0.00176							3.035	-17.625	1.34375	3.84375	-12.9062
						0.08548	0.31973	0.0863	0.00176							3.0375	-12.5938	1.875	4.46875	-12.6875
						0.08563	0.31976	0.08649	0.00176							3.04	-5.5	0.65625	1.25	-19.5
						0.08575	0.31992	0.08664	0.00176							3.0425	-1.1875	2.34375	3.21875	-26.4062
						0.08594	0.3201	0.08682	0.00176							3.045	-2.21875	3.28125	3.8125	-16.0938
						0.08606	0.32016	0.08691	0.00176							3.0475	-0.03125	4.625	2.40625	-19.5
						0.08621	0.32028	0.0871	0.00176							3.05	-6.625	1.96875	2.21875	-35.7812
						0.08636	0.32037	0.08725	0.00176							3.0525	-10	0.375	1.03125	-38.25
						0.08655	0.3205	0.08737	0.00176							3.055	-5.5	-0.6875	-0.5	-38.4688
						0.08667	0.32065	0.08752	0.00176							3.0575	-9.1875	-1.8125	-0.84375	-11.7188
						0.08682	0.32071	0.08765	0.00176							3.06	-9.0625	-1.5625	-0.125	12
						0.08701	0.32086	0.08786	0.00176							3.0625	-7.875	-3.28125	1.40625	5.46875
						0.08716	0.32095	0.08801	0.00176							3.065	-4.90625	-2.8125	2.875	1.0625
						0.08728	0.32111	0.08817	0.00176							3.0675	-0.28125	-1.0625	3.09375	24.0312
						0.08743	0.32114	0.08832	0.00177							3.07	-5.65625	0.84375	3.5	32.5
						0.08759	0.32126	0.08847	0.00177							3.0725	-6.5	0.34375	3.625	17.8125
						0.08771	0.32129	0.08862	0.00177							3.075	1.34375	-1.4375	2.8125	4.28125
						0.08786	0.3212	0.08884	0.00177							3.0775	4.6875	-0.5625	2.4375	13.5312
						0.0881	0.32147	0.08896	0.00177							3.08	7.6875	0.84375	6.25	29.9375
						0.08817	0.32162	0.08914	0.00177							3.0825	9.1875	2.0625	6.6875	34.2188
						0.08835	0.32172	0.08923	0.00177							3.085	6.15625	4	7.71875	30.375
						0.0885	0.32184	0.08942	0.00177							3.0875	0.875	5.25	8.21875	15.6562
						0.08865	0.32199	0.08954	0.00177							3.09	-1.90625	3.71875	6.8125	-2.25
						0.08878	0.32211	0.08969	0.00177							3.0925	-0.125	3.625	7.21875	-19.4062
						0.08902	0.32217	0.08981	0.00178							3.095	-3.46875	2.875	4.84375	-18.9688
						0.08911	0.3223	0.09003	0.00178							3.0975	-3.65625	2.09375	3.875	-3.96875
						0.08926	0.32233	0.09012	0.00178							3.1	-3.40625	4.3125	3.0625	16.125
						0.08942	0.32251	0.0903	0.00178							3.1025	-12.125	3.59375	1	29.9375
						0.08957	0.3226	0.09045	0.00178							3.105	-10.4375	5.3125	-0.3125	28.1562
						0.08975	0.32263	0.09058	0.00178							3.1075	-7.03125	6.09375	1.28125	26.4688
						0.08994	0.32285	0.09076	0.00178							3.11	-9.09375	5.1875	1.1875	15.3125
						0.09003	0.323	0.09088	0.00179							3.1125	-2.6875	4.71875	0.375	5.25
						0.09018	0.32306	0.091	0.00179							3.115	-3.625	3.5	1.3125	5.15625
						0.0903	0.32321	0.09119	0.00179							3.1175	-9.84375	5.625	2.3125	5.75
						0.09048	0.32327	0.09137	0.00179							3.12	-4.65625	5.40625	2.9375	9.1875
						0.09064	0.32346	0.09152	0.00179							3.1225	-2.5	5.1875	-1.25	-4.40625
						0.09082	0.32352	0.09164	0.00179							3.125	-3.15625	3.6875	-0.8125	-7.6875
						0.09094	0.32358	0.09186	0.00179							3.1275	-2.5	1.65625	0.8125	10.3438
						0.09113	0.32373	0.09201	0.00179							3.13	-5.875	2.4375	-1	17.9375
						0.09131	0.32385	0.09207	0.00179							3.1325	-3.75	2.0625	-0.125	25.2188
						0.0914	0.32388	0.09229	0.00179							3.135	-3.5625	2.125	-0.46875	41.2812
						0.09155	0.32404	0.09241	0.00179							3.1375	-5.03125	1.78125	0.40625	43.3125
						0.09164	0.32416	0.09253	0.00179							3.14	0	-0.34375	3.09375	40.3125
						0.09186	0.32425	0.09271	0.0018							3.1425	2.625	2.96875	5.1875	27.0312
						0.09204	0.32443	0.09296	0.0018							3.145	3.34375	6.875	5.625	17.0938
						0.09216	0.32449	0.09305	0.0018							3.1475	0.15625	7.21875	5.8125	26.625
						0.09232	0.32458	0.09323	0.0018							3.15	-0.5	11	5.6875	24.3125
						0.0925	0.32462	0.09329	0.0018							3.1525	5.53125	9.46875	3.71875	20.5938
						0.09265	0.32474	0.09351	0.0018							3.155	7.5625	6.5625	1.53125	16.1562
						0.09277	0.32492	0.09366	0.0018							3.1575	7.25	5.09375	1.53125	6.09375
						0.09293	0.32504	0.09375	0.0018							3.16	2.78125	3.03125	1.65625	-3.53125
						0.09308	0.32516	0.09393	0.0018							3.1625	1.875	2.6875	1.8125	-15.5938
						0.09326	0.3252	0.09415	0.0018							3.165	-1.59375	-1.03125	2.71875	-17.0938
						0.09329	0.32529	0.09421	0.00181							3.1675	-2.625	-2.5	0.78125	-17.9062
						0.09354	0.32541	0.09439	0.00181							3.17	-2.65625	-2.1875	-1.125	-11.5
						0.09369	0.32547	0.09457	0.00181							3.1725	-6.75	-2.40625	-0.8125	7.75
						0.09378	0.32562	0.0947	0.00181							3.175	-7.53125	-2.3125	-0.40625	5
						0.09402	0.32568	0.09482	0.00181							3.1775	-7.0625	-4.8125	0.375	5.53125
						0.09406	0.32584	0.09503	0.00181							3.18	-7.03125	-7.125	0.75	6.59375
						0.0943	0.3259	0.09515	0.00181							3.1825	-6.5625	-3.03125	-0.03125	-0.34375
						0.09445	0.32605	0.09531	0.00181							3.185	-1.8125	-0.28125	-0.59375	4.03125
						0.09464	0.32611	0.09549	0.00181							3.1875	-2.21875	-3.1875	0.28125	2.59375
						0.09476	0.3262	0.09558	0.00181							3.19	-0.59375	-0.21875	0.28125	-3.09375
						0.09485	0.32623	0.09583	0.00181							3.1925	4.75	2.96875	-0.53125	-17.7188
						0.09509	0.32639	0.09595	0.00182							3.195	3.90625	-1.375	-0.96875	-20.0312
						0.09512	0.32654	0.0961	0.00181							3.1975	1.96875	-3.75	0.3125	-9.5625
						0.09537	0.32663	0.09625	0.00182							3.2	-1.4375	-2.875	1.125	-18.3438
						0.09555	0.32669	0.09641	0.00181							3.2025	-0.1875	-3.09375	0.03125	-21.1875
						0.09567	0.32684	0.09659	0.00182							3.205	4.5625	-1.84375	1.15625	-8.4375
						0.09583	0.3269	0.09674	0.00182							3.2075	4.46875	-3.40625	-0.84375	-11.3125
						0.09598	0.32703	0.09683	0.00181							3.21	3.25	-3.65625	-0.78125	-7.65625
						0.09616	0.32715	0.09702	0.00182							3.2125	0.84375	-2.4375	0.9375	-2.78125
						0.09625	0.32724	0.09714	0.00182							3.215	1.15625	-0.3125	0.53125	-6.84375
						0.09641	0.32733	0.09729	0.00182							3.2175	2.5625	4.03125	2.28125	2.375
						0.09656	0.32742	0.09744	0.00183							3.22	1	4.28125	1.03125	4.8125
						0.09671	0.32755	0.09763	0.00182							3.2225	0	0.34375	1.71875	11.2188
						0.09689	0.32764	0.09781	0.00182							3.225	1.28125	-1.53125	1.625	23.3438
						0.09702	0.32776	0.09793	0.00182							3.2275	0.90625	-2.21875	0.65625	27.5
						0.09717	0.32788	0.09808	0.00182							3.23	-1.59375	-4.0625	1.96875	27.2812
						0.09732	0.32779	0.09824	0.00183							3.2325	-0.40625	-6.71875	0.875	20.75
						0.0975	0.32797	0.09842	0.00182							3.235	1.8125	-7.40625	1.90625	14.8438
						0.09763	0.32813	0.09848	0.00182							3.2375	8.59375	-7.125	1.65625	15.2188
						0.09778	0.32828	0.09872	0.00183							3.24	9.375	-5.59375	1.71875	14.875
						0.0979	0.32843	0.09885	0.00183							3.2425	9.75	2.0625	2.4375	6.125
						0.09811	0.32849	0.09897	0.00183							3.245	12.4375	6.71875	2.90625	4.6875
						0.09833	0.32861	0.09915	0.00183							3.2475	7.875	6.46875	3.46875	12
						0.09842	0.32858	0.09933	0.00183							3.25	7.34375	4.53125	1.46875	19.7812
						0.09857	0.32867	0.09949	0.00183							3.2525	11.5938	3.53125	1.84375	15.4062
						0.09875	0.3288	0.09967	0.00183							3.255	11.625	4.9375	2.5625	2.75
						0.09888	0.3288	0.09979	0.00183							3.2575	11.25	5.0625	3.0625	12.4062
						0.09897	0.32904	0.09991	0.00183							3.26	10.6875	6.6875	2.90625	7.625
						0.09912	0.3291	0.10007	0.00184							3.2625	5.625	8.125	2.1875	-13.4688
						0.0993	0.32928	0.10019	0.00184							3.265	1.96875	4.46875	2.40625	-11.4375
						0.09946	0.32928	0.10037	0.00184							3.2675	3.125	4.21875	1.96875	-14
						0.09961	0.32938	0.10052	0.00184							3.27	7.28125	3.21875	1.5	-15.0312
						0.09976	0.32941	0.10071	0.00184							3.2725	0.59375	-0.21875	2.4375	-0.8125
						0.09991	0.32953	0.10089	0.00184							3.275	-4.875	-0.875	3.65625	4.5625
						0.1001	0.32962	0.10089	0.00184							3.2775	-3.09375	0.21875	3.5625	2.5
						0.10022	0.32968	0.1011	0.00184							3.28	-1.34375	3.5	3.375	3.09375
						0.10037	0.32977	0.10129	0.00184							3.2825	2.5625	6.1875	4.21875	-1.9375
						0.10059	0.32983	0.10147	0.00184							3.285	5.90625	5.5	3.1875	0.40625
						0.10065	0.33005	0.10159	0.00185							3.2875	4.3125	5.40625	2.625	11.5625
						0.10086	0.33011	0.10172	0.00185							3.29	0.25	2.96875	4.03125	12.5938
						0.10095	0.33023	0.10187	0.00184							3.2925	0.09375	-0.59375	0.40625	13.7188
						0.10114	0.33032	0.10205	0.00185							3.295	-0.28125	-1.03125	0.25	14.1562
						0.10135	0.33038	0.10217	0.00185							3.2975	3.375	-0.125	4.25	7.78125
						0.10144	0.33051	0.10239	0.00185							3.3	6.15625	1.9375	4.875	10.0938
						0.10162	0.33069	0.10248	0.00185							3.3025	2.125	2.375	3.8125	10.9375
						0.10178	0.33075	0.1026	0.00185							3.305	2.25	1.84375	3.46875	13.1562
						0.10193	0.33078	0.10284	0.00185							3.3075	0.25	2.1875	5.8125	22.125
						0.10205	0.33087	0.10294	0.00185							3.31	-2.75	2.6875	5.625	20.0938
						0.10223	0.33093	0.10312	0.00185							3.3125	-3	1.5625	5.5	18.3125
						0.10236	0.33109	0.10327	0.00185							3.315	-3.40625	0.09375	7.4375	13.5
						0.10251	0.33121	0.10345	0.00185							3.3175	-0.96875	0.25	5.65625	6.6875
						0.10269	0.3313	0.10358	0.00186							3.32	-0.71875	-0.90625	4.3125	6.8125
						0.10284	0.33136	0.10376	0.00185							3.3225	-0.3125	0.625	4.6875	4.9375
						0.10297	0.33145	0.10391	0.00185							3.325	2.15625	2.40625	4.34375	1.125
						0.10315	0.33145	0.10406	0.00186							3.3275	2.0625	0.9375	4.03125	-1.96875
						0.1033	0.33167	0.10416	0.00186							3.33	0.96875	3.71875	4.8125	-2.53125
						0.10349	0.33173	0.10437	0.00185							3.3325	2.84375	1.6875	3.25	1.1875
						0.10364	0.33176	0.10449	0.00186							3.335	0.3125	-0.0625	1.125	3.96875
						0.10373	0.33194	0.10464	0.00186							3.3375	-2.6875	4.46875	1.21875	8.6875
						0.10391	0.33197	0.10486	0.00186							3.34	-1.53125	4.75	2.59375	2.625
						0.10413	0.33209	0.10498	0.00186							3.3425	-4	6.59375	1.84375	-2.21875
						0.10419	0.33218	0.10507	0.00186							3.345	-4.53125	8.96875	3.65625	-2.65625
						0.1044	0.33218	0.10526	0.00186							3.3475	2.03125	8.0625	6.34375	-0.65625
						0.10452	0.33237	0.10541	0.00186							3.35	5.84375	6.40625	5.34375	5.6875
						0.10468	0.3324	0.10559	0.00186							3.3525	5.125	2.78125	4.1875	3.90625
						0.10483	0.33249	0.10571	0.00186							3.355	4.9375	2.15625	2.03125	-4.15625
						0.10501	0.33258	0.10583	0.00186							3.3575	2.53125	0.84375	3.1875	-6.3125
						0.10513	0.33264	0.10605	0.00187							3.36	-2.59375	-1.53125	4.25	2.09375
						0.10522	0.3327	0.10617	0.00187							3.3625	-0.40625	1.8125	3.65625	0.1875
						0.1055	0.33282	0.10629	0.00187							3.365	0.34375	2.9375	4.71875	4.3125
						0.10565	0.33295	0.10641	0.00187							3.3675	-5.71875	2.09375	2.65625	3.71875
						0.10574	0.33295	0.10666	0.00187							3.37	-5.875	2.84375	1.03125	3.15625
						0.10587	0.33313	0.10675	0.00187							3.3725	-0.8125	2.53125	-1.78125	16.0312
						0.10599	0.3331	0.1069	0.00187							3.375	1.1875	2.5625	-2.21875	9.84375
						0.10617	0.33322	0.10709	0.00187							3.3775	-0.34375	2.03125	0.125	2.6875
						0.10638	0.33334	0.10718	0.00187							3.38	-1.125	2.9375	-1.6875	2.59375
						0.10648	0.3334	0.10736	0.00187							3.3825	-3.59375	4.875	0.34375	2.3125
						0.10663	0.33353	0.10748	0.00187							3.385	-2.78125	5.59375	3.5	-5.65625
						0.10678	0.33365	0.10767	0.00187							3.3875	-2.03125	6.09375	2.21875	-11.375
						0.1069	0.33374	0.10782	0.00187							3.39	-2.3125	4.4375	0.6875	4.84375
						0.10712	0.33386	0.10797	0.00187							3.3925	4.125	3.53125	0.28125	-4.15625
						0.10724	0.33392	0.10812	0.00187							3.395	4.59375	2.96875	0.65625	-10.4062
						0.10739	0.33386	0.10828	0.00187							3.3975	1.40625	1.1875	1.5625	0.8125
						0.10754	0.33401	0.1084	0.00187							3.4	3.65625	3.71875	1.28125	4.125
						0.10773	0.33411	0.10858	0.00188							3.4025	5.625	4.375	1.53125	8.34375
						0.10788	0.33417	0.10873	0.00188							3.405	3.84375	5.0625	2.03125	3.5
						0.108	0.33423	0.10892	0.00188							3.4075	2.8125	8.28125	1.3125	1.9375
						0.10815	0.33432	0.1091	0.00188							3.41	1.8125	8.9375	-0.15625	14.4375
						0.10834	0.33444	0.10922	0.00188							3.4125	0.53125	6.9375	-2.5	15.0938
						0.10846	0.33456	0.10934	0.00188							3.415	3.6875	3.90625	-1.90625	4.96875
						0.10867	0.33456	0.10959	0.00188							3.4175	6.0625	5.5	-1.46875	-0.375
						0.10873	0.33472	0.10959	0.00188							3.42	6.15625	4.71875	-2.59375	-1.25
						0.10889	0.33472	0.1098	0.00189							3.4225	2.375	2.875	-1.8125	2.75
						0.10907	0.33487	0.10995	0.00188							3.425	2.59375	4.15625	-1.65625	4.9375
						0.10925	0.33499	0.11014	0.00188							3.4275	1.0625	3.84375	-1.46875	7.90625
						0.10941	0.33505	0.11029	0.00189							3.43	2.375	5.15625	-0.46875	8.09375
						0.10953	0.33508	0.11047	0.00188							3.4325	8.59375	3.21875	-0.53125	8.03125
						0.10968	0.33517	0.11057	0.00188							3.435	7.8125	1.03125	-0.5	3.25
						0.10983	0.33527	0.11069	0.00189							3.4375	5.59375	1.84375	1.15625	-3.40625
						0.11008	0.33527	0.1109	0.00188							3.44	1.375	2.09375	1.8125	7.78125
						0.11023	0.33545	0.11102	0.00189							3.4425	-1.40625	2.03125	1.5	27.75
						0.11035	0.33536	0.11115	0.00189							3.445	1.59375	1.5	1.5625	30.5625
						0.11044	0.3356	0.11136	0.00189							3.4475	3.8125	1.84375	0.65625	23.5938
						0.11057	0.33563	0.11154	0.00189							3.45	3.71875	1.78125	0.625	11.625
						0.11075	0.33566	0.11166	0.00189							3.4525	5.4375	1.21875	0.25	2.15625
						0.11093	0.33585	0.11179	0.00189							3.455	5.25	0.6875	0.90625	-2.6875
						0.11102	0.336	0.11194	0.00189							3.4575	6.1875	0.0625	3.375	-9.28125
						0.1113	0.33603	0.11209	0.00189							3.46	5.90625	0.40625	4.75	-3.71875
						0.11139	0.33603	0.11227	0.00189							3.4625	4.9375	1.15625	5.8125	-7.6875
						0.11151	0.33621	0.11246	0.00189							3.465	4.34375	2.21875	5.75	1.375
						0.11169	0.33621	0.11261	0.00189							3.4675	5.8125	2.4375	5.28125	5.34375
						0.11185	0.33636	0.11273	0.00189							3.47	7.21875	0	3.65625	-4.1875
						0.11194	0.3364	0.11285	0.00189							3.4725	3.75	-0.4375	2.1875	8.15625
						0.11212	0.33649	0.11307	0.0019							3.475	5.28125	0.78125	2.46875	20.0312
						0.11227	0.33664	0.11319	0.0019							3.4775	1	1.03125	1.5	17.625
						0.11243	0.33658	0.11334	0.0019							3.48	-2	2.25	1.21875	11.4375
						0.11258	0.33676	0.11346	0.0019							3.4825	3.65625	2.78125	1.59375	7.6875
						0.11276	0.33688	0.11368	0.0019							3.485	3.71875	2.75	1.25	-12.7812
						0.11295	0.33685	0.1138	0.00189							3.4875	-1.1875	3.5625	1.90625	-16.7188
						0.11298	0.33707	0.11398	0.0019							3.49	-9.75	3.3125	0.625	-4.9375
						0.11319	0.33719	0.11411	0.0019							3.4925	-7.40625	3.5625	-1.34375	-9.625
						0.11337	0.33716	0.11426	0.0019							3.495	-5.28125	4.15625	0.4375	-13.5
						0.11356	0.33704	0.11438	0.0019							3.4975	-4.125	3.84375	0.625	-15.7188
						0.11368	0.33737	0.11459	0.0019							3.5	1.25	5	-0.09375	-3.125
						0.11389	0.33737	0.11469	0.0019							3.5025	-0.71875	8.4375	0.625	10.3125
						0.11398	0.33737	0.11484	0.0019							3.505	-4.53125	9.46875	0.28125	0.5625
						0.11411	0.33755	0.11502	0.0019							3.5075	-8.03125	9.1875	0.34375	7.875
						0.11429	0.33765	0.11511	0.0019							3.51	-6.28125	8.46875	1.25	2.28125
						0.11444	0.33759	0.11536	0.0019							3.5125	-2.0625	5.59375	2.0625	-1.96875
						0.11459	0.33768	0.11551	0.0019							3.515	-1.375	7.59375	2.09375	5
						0.11475	0.33789	0.11566	0.0019							3.5175	-3.125	2.25	1.28125	2.15625
						0.1149	0.33789	0.11578	0.00191							3.52	-2.65625	1.3125	1.65625	0.90625
						0.11502	0.33789	0.11594	0.00191							3.5225	-0.75	0.90625	1.53125	-6.34375
						0.11523	0.33801	0.11612	0.00191							3.525	-1	5.96875	1.15625	6.3125
						0.11533	0.33804	0.11627	0.00191							3.5275	-2.53125	5.65625	1.4375	9.375
						0.11548	0.33817	0.11639	0.00191							3.53	-3	4.40625	3	0.96875
						0.11569	0.33817	0.11652	0.00191							3.5325	-2.59375	5.5	2.46875	4.6875
						0.11581	0.33838	0.11667	0.00191							3.535	-4.625	-0.8125	1.78125	13.3125
						0.11597	0.33841	0.11685	0.00191							3.5375	0.53125	-0.875	2.25	18.25
						0.11606	0.33853	0.11703	0.00191							3.54	3.15625	0.4375	3.0625	24.2812
						0.11624	0.33859	0.11716	0.00191							3.5425	1.09375	-0.1875	4.0625	26
						0.11639	0.33865	0.11731	0.00191							3.545	2.75	5.625	1.8125	18.2188
						0.11661	0.33871	0.11737	0.00191							3.5475	0.46875	7.53125	0.84375	15.6562
						0.11676	0.33875	0.11758	0.00192							3.55	-2.5	7.09375	0.90625	17.875
						0.11685	0.33884	0.11771	0.00191							3.5525	0.03125	5.59375	1.125	18.25
						0.11703	0.33899	0.11792	0.00191							3.555	5.4375	3.25	3.4375	19.6875
						0.11713	0.33899	0.11801	0.00191							3.5575	8.84375	1.25	2.75	21.4062
						0.11737	0.33908	0.11819	0.00191							3.56	10.0625	1.1875	2.65625	21.5938
						0.11743	0.3392	0.11835	0.00191							3.5625	6.375	3.6875	2.71875	21.5
						0.11752	0.33923	0.11853	0.00192							3.565	6.75	4.84375	1.5625	23
						0.11774	0.33929	0.11871	0.00191							3.5675	7.59375	5.28125	2.25	17.4375
						0.11798	0.33939	0.1188	0.00192							3.57	4.5	5.46875	1.5625	7.75
						0.11804	0.33948	0.11896	0.00192							3.5725	10.75	4.03125	2.46875	12.8125
						0.11826	0.33957	0.11917	0.00192							3.575	7.8125	2.09375	3.4375	14.875
						0.11841	0.33963	0.11926	0.00192							3.5775	6.34375	1.65625	2.59375	15.5312
						0.11856	0.33963	0.11942	0.00191							3.58	9.53125	1.65625	0.375	18.4062
						0.11868	0.33969	0.1196	0.00192							3.5825	5.78125	1.875	1.46875	18.8438
						0.11887	0.33984	0.11975	0.00192							3.585	1.75	3.28125	1.78125	23.4062
						0.11899	0.33987	0.1199	0.00192							3.5875	0.25	3.71875	0.84375	13.4062
						0.11914	0.34003	0.12006	0.00192							3.59	6.59375	3.4375	2.40625	4.59375
						0.11929	0.34012	0.12021	0.00192							3.5925	8.625	1.96875	1.6875	5.5
						0.11951	0.34012	0.12033	0.00192							3.595	8.84375	1.34375	0.65625	0.40625
						0.11957	0.34018	0.12045	0.00192							3.5975	10.5	3.5625	-0.375	-0.84375
						0.11975	0.34027	0.12067	0.00192							3.6	5.71875	3.90625	-0.78125	-1.8125
						0.12	0.34033	0.12085	0.00192							3.6025	1.65625	4.625	-1.375	-3.34375
						0.12009	0.34045	0.12094	0.00193							3.605	-1.90625	5.46875	-1.21875	-9.46875
						0.12024	0.34048	0.12112	0.00192							3.6075	-0.96875	4.875	1.40625	-11.0938
						0.12033	0.34058	0.12125	0.00193							3.61	-0.53125	6.6875	2.09375	-1.75
						0.12048	0.34064	0.1214	0.00193							3.6125	-2.28125	7.875	1.0625	-3.15625
						0.12073	0.34079	0.12158	0.00193							3.615	-1.15625	4.6875	1.53125	-5.9375
						0.12082	0.34079	0.1217	0.00192							3.6175	-3.28125	3.96875	1.5	-3.1875
						0.121	0.34088	0.12192	0.00193							3.62	4.65625	3.90625	2.09375	1.46875
						0.12109	0.34094	0.12198	0.00193							3.6225	5.21875	1.375	2.6875	3.6875
						0.12137	0.34103	0.12219	0.00193							3.625	0.3125	3.5	1.53125	1.6875
						0.12143	0.34103	0.12234	0.00193							3.6275	4.1875	6.125	1.5625	2.21875
						0.12161	0.34109	0.12253	0.00193							3.63	-3.09375	4.40625	1.15625	-2.9375
						0.12177	0.34122	0.12268	0.00193							3.6325	-10.25	5.65625	1.59375	1.625
						0.12189	0.34131	0.12283	0.00193							3.635	-7.9375	6.28125	2.28125	3.625
						0.12201	0.34137	0.12296	0.00193							3.6375	-1.375	7.09375	1.125	-5.40625
						0.12216	0.34143	0.12311	0.00193							3.64	3.84375	7.0625	1.78125	0.09375
						0.12234	0.34146	0.12326	0.00194							3.6425	2.21875	6.125	1.84375	8.5
						0.12253	0.34155	0.12344	0.00193							3.645	-3.03125	8.40625	1.90625	7.28125
						0.12268	0.34164	0.1236	0.00193							3.6475	-1.84375	5.09375	4.1875	9.875
						0.12286	0.34171	0.12372	0.00194							3.65	-0.3125	2.6875	5.15625	17.7188
						0.12302	0.34174	0.12381	0.00194							3.6525	1.0625	3.25	5.34375	14.375
						0.12314	0.34183	0.12405	0.00193							3.655	3.21875	1.0625	7.03125	14.125
						0.12332	0.34186	0.12415	0.00194							3.6575	2.375	0.21875	5.8125	15.125
						0.12341	0.34198	0.12436	0.00193							3.66	2.1875	-0.34375	3.71875	9.0625
						0.1236	0.34198	0.12448	0.00194							3.6625	3.59375	0.25	4.75	11.2188
						0.12375	0.3421	0.12466	0.00194							3.665	2.78125	3.875	5.4375	7.09375
						0.1239	0.3421	0.12479	0.00193							3.6675	1.03125	3.375	5.46875	4.5625
						0.12411	0.34229	0.125	0.00194							3.67	1.34375	2.03125	5.5	5.59375
						0.12418	0.34232	0.12509	0.00194							3.6725	0.3125	3.5	2.84375	4.625
						0.1243	0.34229	0.12521	0.00194							3.675	-0.8125	0.3125	1.875	4.90625
						0.12451	0.34244	0.1254	0.00194							3.6775	1.9375	0.0625	0.6875	5.96875
						0.12469	0.3425	0.12552	0.00194							3.68	3.8125	0.78125	-1.1875	4.75
						0.12476	0.34253	0.12573	0.00194							3.6825	1.15625	-0.96875	1	3.1875
						0.12494	0.34265	0.12582	0.00194							3.685	0.5625	1.09375	2	-0.53125
						0.12512	0.34262	0.12598	0.00194							3.6875	-0.34375	2.5625	1.03125	-2.65625
						0.12524	0.34274	0.12613	0.00194							3.69	-1.25	3.90625	0.6875	3.40625
						0.12543	0.3428	0.12634	0.00194							3.6925	0.9375	3.71875	0.6875	-3.28125
						0.12558	0.34293	0.1264	0.00194							3.695	1.0625	0.84375	1.625	-11.3438
						0.1257	0.3429	0.12665	0.00194							3.6975	3.4375	2.4375	1.65625	-7.125
						0.12589	0.34302	0.12674	0.00194							3.7	2	3.65625	1.28125	-4.625
						0.12604	0.34305	0.12683	0.00195							3.7025	1.625	1.90625	0.8125	-2.5625
						0.12613	0.34314	0.12704	0.00194							3.705	5.25	2.59375	0.40625	-1.65625
						0.12631	0.3432	0.12723	0.00195							3.7075	5.4375	1.71875	2.25	-0.96875
						0.1265	0.34335	0.12735	0.00194							3.71	6.0625	2.0625	2.84375	6.125
						0.12662	0.34329	0.12756	0.00195							3.7125	7.3125	2.78125	1.15625	10.3125
						0.1268	0.34338	0.12766	0.00195							3.715	6.84375	1.75	2	-0.59375
						0.12692	0.34332	0.12781	0.00195							3.7175	4.875	2.0625	2.9375	-2.1875
						0.12708	0.34341	0.12799	0.00195							3.72	4.53125	2.53125	2.28125	-3.65625
						0.12726	0.34357	0.12811	0.00195							3.7225	2.59375	1.09375	1.125	-5.125
						0.12738	0.34357	0.12827	0.00194							3.725	-2.15625	2.9375	0.90625	-1
						0.1275	0.34366	0.12842	0.00195							3.7275	-2	4.90625	1.3125	3.125
						0.12766	0.34372	0.1286	0.00195							3.73	0.6875	4.5625	1.71875	2.75
						0.12781	0.34378	0.12875	0.00195							3.7325	0.6875	1.71875	3.3125	-10.2188
						0.12799	0.34384	0.12885	0.00195							3.735	-1.09375	-1.3125	3.59375	-7.15625
						0.12811	0.34396	0.12906	0.00195							3.7375	1.25	-2.75	3.15625	-4.5
						0.1283	0.34399	0.12918	0.00195							3.74	2.0625	-2.5625	3.34375	-5.53125
						0.12845	0.34399	0.12933	0.00195							3.7425	-1.8125	-1.75	2.875	-0.75
						0.12857	0.34412	0.12958	0.00195							3.745	1.4375	-0.53125	3.5625	-4.59375
						0.12875	0.34409	0.12967	0.00195							3.7475	4.40625	1.40625	3.40625	0.03125
						0.12888	0.34421	0.12979	0.00195							3.75	4.03125	1.78125	3.1875	-0.5625
						0.12906	0.34418	0.12997	0.00195							3.7525	7.1875	2.65625	4.78125	-4.9375
						0.12918	0.3443	0.1301	0.00195							3.755	4.0625	0.8125	3.21875	-0.8125
						0.12943	0.34436	0.13031	0.00195							3.7575	-1.75	1.90625	3.96875	1.25
						0.12955	0.34448	0.13043	0.00196							3.76	-2.65625	4.875	5.375	1.15625
						0.12967	0.34454	0.13052	0.00195							3.7625	-3.125	3.34375	5.96875	-0.78125
						0.12979	0.34454	0.1308	0.00196							3.765	-0.53125	0.5625	5.375	2.96875
						0.12997	0.3446	0.13089	0.00195							3.7675	0.5	0.625	4.84375	8.3125
						0.1301	0.3447	0.13104	0.00195							3.77	-2.09375	3.46875	4.78125	10.7812
						0.13028	0.34479	0.13123	0.00196							3.7725	-2.0625	4.5	3.625	11.375
						0.13049	0.34479	0.13132	0.00195							3.775	-1.59375	0.75	4.15625	8.6875
						0.13058	0.34485	0.1315	0.00196							3.7775	-1.15625	-0.9375	4.03125	11.4062
						0.13077	0.34494	0.13168	0.00196							3.78	0.96875	4.625	3.46875	5.40625
						0.13092	0.345	0.13177	0.00196							3.7825	-0.15625	9.34375	3.5625	-2.03125
						0.13101	0.34506	0.13193	0.00196							3.785	0.15625	7.15625	4.53125	3.125
						0.1312	0.34515	0.13208	0.00196							3.7875	0.34375	15.4375	5.25	1.5625
						0.13129	0.34518	0.13223	0.00196							3.79	-0.34375	17.5938	3.9375	-4.21875
						0.13156	0.34528	0.13239	0.00196							3.7925	1.21875	11.7812	2.90625	-8.96875
						0.13165	0.34534	0.13257	0.00196							3.795	-0.875	9.75	2.5	-8.65625
						0.13181	0.34546	0.13272	0.00196							3.7975	0.8125	4.84375	3	-13.5
						0.1319	0.34558	0.13284	0.00196							3.8	0.96875	8.65625	3.78125	-12.8125
						0.13211	0.34558	0.13303	0.00196							3.8025	-0.53125	9.0625	2.78125	-8.9375
						0.13226	0.34561	0.13315	0.00196							3.805	2.4375	6.46875	2.5	-13.0312
						0.13242	0.34567	0.1333	0.00196							3.8075	-0.71875	9.78125	1.65625	-5.6875
						0.13257	0.3457	0.13348	0.00196							3.81	-4.3125	5.84375	0.875	-15.25
						0.13272	0.34579	0.13361	0.00196							3.8125	-3.3125	3.1875	1.65625	-17.6562
						0.13284	0.34583	0.13373	0.00196							3.815	-5.28125	3.21875	2.40625	-1.3125
						0.13303	0.34586	0.13391	0.00196							3.8175	-2.84375	1.0625	1.9375	-0.0625
						0.13318	0.34592	0.13403	0.00196							3.82	-0.71875	1.34375	2.75	-7.90625
						0.13339	0.34601	0.13425	0.00196							3.8225	-3.8125	2.75	3.59375	-16.25
						0.13348	0.34607	0.13434	0.00196							3.825	-3.5	0.90625	2.5625	-14.7812
						0.13364	0.3461	0.13449	0.00196							3.8275	-2.0625	-1.8125	2.53125	-12.3438
						0.13379	0.34613	0.13467	0.00196							3.83	-3.375	-3.90625	2.0625	-11.6875
						0.13391	0.34628	0.13489	0.00197							3.8325	-1.6875	-8.53125	1.03125	-17.1562
						0.13412	0.34625	0.13498	0.00197							3.835	-3.6875	-1.96875	2.0625	-20.5938
						0.13422	0.34637	0.13516	0.00197							3.8375	-4.15625	-3.8125	3.21875	-18.4375
						0.1344	0.34644	0.13528	0.00196							3.84	-0.4375	-6.625	3.34375	-24.5
						0.13452	0.34644	0.13541	0.00197							3.8425	-0.6875	0.0625	4.375	-20
						0.13474	0.34653	0.13556	0.00197							3.845	0	-5.59375	3.6875	-15.5625
						0.13486	0.34653	0.13571	0.00197							3.8475	-1.71875	-4.125	1.8125	-16.75
						0.13501	0.34665	0.13589	0.00197							3.85	-2.21875	-2.4375	1.4375	-16.9688
						0.13516	0.34668	0.13602	0.00197							3.8525	-1.71875	-5.46875	2.65625	-17.9375
						0.13531	0.34671	0.1362	0.00197							3.855	-2.25	-0.15625	3.59375	-12.4375
						0.1355	0.34683	0.13635	0.00196							3.8575	-0.875	0.8125	2.5625	-16.0312
						0.13562	0.34686	0.13651	0.00197							3.86	0.71875	-7.5	3.15625	-17.4688
						0.13574	0.34692	0.13666	0.00197							3.8625	1.1875	-3.875	3.65625	-9.8125
						0.13593	0.34692	0.13684	0.00197							3.865	1.65625	-4.375	2.625	-11.25
						0.13608	0.34695	0.13696	0.00197							3.8675	-0.125	-2.65625	2.4375	-15.625
						0.13626	0.34698	0.13715	0.00197							3.87	1.25	2.09375	1.5625	-4.3125
						0.13635	0.34705	0.1373	0.00197							3.8725	2.5	1.71875	1.25	-1.3125
						0.13654	0.34714	0.13742	0.00197							3.875	-1.59375	2.84375	2.0625	-10
						0.1366	0.34717	0.1376	0.00197							3.8775	2.96875	2.5625	1.84375	-8.78125
						0.13687	0.34726	0.13776	0.00197							3.88	3.9375	5.34375	3.5	-7.09375
						0.13699	0.34732	0.13791	0.00197							3.8825	3.6875	6.875	3.34375	-0.3125
						0.13715	0.34738	0.13803	0.00198							3.885	5.84375	5.4375	2.5	2.28125
						0.13724	0.34753	0.13821	0.00198							3.8875	4.5	2.125	3.4375	-4.9375
						0.13751	0.34763	0.13831	0.00197							3.89	3.84375	7.59375	3.28125	-0.375
						0.13763	0.34763	0.13849	0.00197							3.8925	2.53125	3.40625	5.03125	-1.625
						0.13776	0.34769	0.13861	0.00198							3.895	2.75	-6.4375	5.4375	-11.0938
						0.13794	0.34772	0.13876	0.00198							3.8975	1.5	-0.625	5.5625	-1.0625
						0.13806	0.34781	0.13898	0.00197							3.9	1.0625	2.125	6.125	4.71875
						0.13821	0.34784	0.13913	0.00197							3.9025	1.125	-2.8125	5.34375	-1.21875
						0.13834	0.34793	0.13928	0.00198							3.905	0.03125	2.4375	4.0625	0.0625
						0.13858	0.34799	0.13937	0.00197							3.9075	-0.65625	9.4375	4.78125	0.84375
						0.13864	0.34805	0.13953	0.00198							3.91	-0.75	2.40625	5.65625	6.21875
						0.13882	0.34808	0.13968	0.00198							3.9125	-0.40625	8.0625	4.6875	11.4375
						0.13898	0.34818	0.13992	0.00198							3.915	0.84375	9.0625	5.5	5.40625
						0.13916	0.34818	0.14005	0.00198							3.9175	0.65625	-5.03125	5.53125	0.125
						0.13928	0.34821	0.14023	0.00198							3.92	0.0625	-3.9375	3.4375	40.25
						0.1394	0.3483	0.14035	0.00198							3.9225	-0.15625	7.5	4.09375	52.8438
						0.13962	0.34839	0.1405	0.00198							3.925	-0.25	3.96875	4	33.5938
						0.13977	0.34842	0.14056	0.00198							3.9275	1.53125	1.9375	1.6875	51.3438
						0.13992	0.34845	0.14084	0.00199							3.93	-0.59375	1.40625	3.28125	43.875
						0.14008	0.34845	0.14093	0.00198							3.9325	-1.75	-8.21875	2.9375	25.7812
						0.1402	0.34842	0.14105	0.00198							3.935	2.1875	-8.78125	-3.125	17.6562
						0.14038	0.34848	0.14124	0.00198							3.9375	1.78125	-1.90625	-2.125	-7.3125
						0.14047	0.3486	0.14142	0.00198							3.94	1.65625	-2.34375	1.28125	-33.4688
						0.14059	0.34857	0.14154	0.00198							3.9425	2.46875	-13.4688	0.90625	-38.0312
						0.14081	0.34866	0.14172	0.00198							3.945	0.84375	-8.09375	1.9375	-19.3125
						0.14099	0.34866	0.14185	0.00199							3.9475	0.875	-9.84375	2.125	-12.3125
						0.14111	0.34875	0.142	0.00198							3.95	-0.03125	-12.9688	2.5	-14.5938
						0.14127	0.34882	0.14221	0.00198							3.9525	1.46875	-14.5312	3.3125	-22.7812
						0.14145	0.34888	0.1423	0.00198							3.955	0.09375	-26.5625	1.125	-17.5
						0.14157	0.34897	0.14243	0.00199							3.9575	-0.84375	-12.9375	2.4375	13.3438
						0.14172	0.34903	0.14264	0.00198							3.96	2.15625	-3.3125	5.59375	18
						0.14188	0.34912	0.14276	0.00198							3.9625	3	-5.71875	5.53125	61.9688
						0.14203	0.34912	0.14288	0.00198							3.965	6.53125	-0.09375	6.375	102.812
						0.14221	0.34918	0.14313	0.00199							3.9675	8.90625	-0.875	5.34375	104
						0.14236	0.34924	0.14331	0.00199							3.97	4.21875	-9.53125	3.25	83.625
						0.14246	0.34933	0.14334	0.00198							3.9725	3.78125	-14.1562	0.375	56.1562
						0.14273	0.34937	0.14355	0.00199							3.975	6.75	-10.9375	-0.0625	92.9375
						0.14285	0.34937	0.14371	0.00199							3.9775	6.8125	-8.9375	2.21875	96.1562
						0.14294	0.34943	0.14377	0.00199							3.98	8.71875	-2.375	0.5625	87.5312
						0.14307	0.34949	0.14404	0.00198							3.9825	9.5625	-4.25	0.46875	83.4375
						0.14322	0.34961	0.14423	0.00199							3.985	8.375	-22.625	2.65625	85.3438
						0.14343	0.34961	0.14432	0.00199							3.9875	6.53125	0.03125	1.71875	107.438
						0.14359	0.34961	0.14447	0.00198							3.99	4.5625	6.9375	0.1875	106.844
						0.14371	0.3497	0.14465	0.00199							3.9925	1.71875	-1.125	-0.4375	97.4062
						0.14386	0.34982	0.14478	0.00199							3.995	0.78125	0.59375	-1.09375	101.469
						0.14407	0.34976	0.1449	0.00199							3.9975	-1.65625	-7.96875	0.09375	106.469
						0.14413	0.34979	0.14505	0.00199							4	-3.125	-10.3438	1.125	107.188
						0.14435	0.34988	0.14523	0.00199							4.0025	-9.0625	1	2	100.531
						0.1445	0.34995	0.14536	0.00199							4.005	-10.7188	-1.03125	2.34375	97.6875
						0.14465	0.35007	0.14551	0.00199							4.0075	-6.625	-32.8438	1.46875	129.781
						0.14471	0.35007	0.14569	0.00199							4.01	-1.25	-15.8438	2.1875	113.312
						0.14496	0.35013	0.14584	0.00199							4.0125	-2.90625	3.78125	2.15625	90.0938
						0.14511	0.35016	0.146	0.00199							4.015	-0.625	4.9375	1.96875	106.688
						0.14526	0.35016	0.14612	0.00199							4.0175	0.75	13.25	2.78125	73.9062
						0.14548	0.35028	0.14627	0.00199							4.02	-9	11.4688	1.03125	34.375
						0.14554	0.35034	0.14639	0.002							4.0225	-4.0625	-5.9375	-1.90625	-6.9375
						0.14572	0.35031	0.14655	0.002							4.025	-1.28125	-15.9375	1.25	-48.3438
						0.14587	0.35043	0.14673	0.002							4.0275	-5.34375	7.40625	2.0625	-51.8438
						0.146	0.35046	0.14688	0.00199							4.03	-1.28125	13.0938	2.625	-74.0625
						0.14612	0.35046	0.14697	0.00199							4.0325	-3.6875	5.03125	2.25	-67.9688
						0.14633	0.35052	0.14719	0.002							4.035	25.0312	-5.875	0.09375	-55.3125
						0.14642	0.35037	0.14734	0.00199							4.0375	27.6562	8.59375	3.3125	-81.8125
						0.14658	0.35046	0.14752	0.002							4.04	10.3125	2.6875	3.6875	-100.062
						0.14682	0.35062	0.14767	0.002							4.0425	26.3438	-19.75	5	-93.5625
						0.14694	0.35065	0.14786	0.00199							4.045	39.7188	-13.1875	6	-72.9688
						0.14709	0.35071	0.14795	0.002							4.0475	19.5625	-18.0625	3.1875	-93.75
						0.14722	0.35074	0.14813	0.00199							4.05	7.75	-4.375	4.6875	-110.469
						0.14734	0.35077	0.14825	0.002							4.0525	2.34375	18.0312	4.71875	-119.438
						0.14755	0.35083	0.14838	0.002							4.055	-9.1875	-4.71875	2.5625	-87.625
						0.14771	0.35083	0.14856	0.00199							4.0575	-9.375	-61.0312	3.375	-51.1875
						0.14783	0.35089	0.14877	0.002							4.06	-9.09375	-21.0312	3.1875	-57.1562
						0.14795	0.35101	0.14886	0.00199							4.0625	-8.40625	35.2812	1.0625	-84.0625
						0.14816	0.35104	0.14902	0.002							4.065	-5.25	32.0625	1.78125	-68.0625
						0.14828	0.35107	0.14923	0.002							4.0675	5.46875	59.4688	2.9375	-7.40625
						0.14847	0.35114	0.14926	0.002							4.07	12.8438	50.5625	1.875	13.9062
						0.14865	0.35117	0.14944	0.002							4.0725	3.625	42.1875	2.90625	9.71875
						0.14877	0.3512	0.14957	0.002							4.075	5	44.7188	1.625	0.03125
						0.1489	0.35129	0.14975	0.002							4.0775	24.4375	27.75	1.125	-14.5
						0.14905	0.35132	0.14993	0.002							4.08	33.6562	23.3438	2.875	-9.71875
						0.14923	0.35135	0.15012	0.002							4.0825	19.1875	14.4062	-0.46875	17.9375
						0.14938	0.35138	0.15027	0.002							4.085	22.2812	13.4375	-0.09375	19
						0.14954	0.3515	0.15033	0.002							4.0875	36.625	13.5	3.75	23.1562
						0.14969	0.35138	0.15054	0.002							4.09	51.5	20	3.46875	30.4062
						0.14981	0.35156	0.15073	0.002							4.0925	73.6562	7.3125	1.65625	16.5312
						0.14996	0.35162	0.15091	0.002							4.095	54.5	6.46875	-0.4375	16.9062
						0.15009	0.35168	0.151	0.002							4.0975	37.875	12.2812	-0.71875	19.5
						0.15024	0.35172	0.15115	0.002							4.1	27.6562	11.75	0.1875	9.71875
						0.15042	0.35172	0.15134	0.002							4.1025	2.96875	21.1875	1.6875	-12.75
						0.15063	0.35181	0.15149	0.002							4.105	-6.90625	20.75	1.59375	-22.3125
						0.15073	0.35187	0.15161	0.002							4.1075	-21.2188	-4.6875	2	-5.875
						0.15088	0.35199	0.15176	0.002							4.11	-21.4375	-21.2812	0.1875	-10.8125
						0.151	0.35193	0.15189	0.002							4.1125	-10.75	10.6875	-0.1875	-1.40625
						0.15118	0.35202	0.15207	0.002							4.115	2.21875	17.7812	0.4375	4.71875
						0.15125	0.35205	0.15222	0.002							4.1175	26.9062	6.03125	-0.6875	-20.5938
						0.15149	0.35214	0.1524	0.00201							4.12	47.125	19.4062	1.03125	-37.9375
						0.15164	0.35217	0.15247	0.002							4.1225	58.6562	-22.4688	3.0625	-47.5312
						0.15176	0.3522	0.15268	0.002							4.125	50.3438	-39.4688	3.03125	-29.4375
						0.15195	0.35223	0.1528	0.00201							4.1275	44.9688	16.4375	0.875	-18.9688
						0.15207	0.35223	0.15302	0.002							4.13	50.25	-34.9062	3.21875	-38.0312
						0.15228	0.35229	0.15308	0.00201							4.1325	72.3125	-52.5	5.1875	-19.8438
						0.1524	0.35229	0.15332	0.00201							4.135	92	-10.9375	3.78125	2.59375
						0.15256	0.35239	0.15347	0.002							4.1375	62.1562	-18.9062	4.03125	-0.5625
						0.15274	0.35239	0.15356	0.002							4.14	36.7812	0.375	3.625	-14.9375
						0.15286	0.35245	0.15378	0.00201							4.1425	36.5312	19.2188	3.28125	-37.875
						0.15305	0.35251	0.1539	0.00201							4.145	23.7812	0.125	4.46875	-15.5625
						0.15311	0.35254	0.15408	0.00201							4.1475	17.4375	-10.875	5.25	12.9062
						0.15335	0.3526	0.15421	0.00201							4.15	20.9062	-8.375	3.9375	31.4688
						0.1535	0.3526	0.15439	0.00201							4.1525	34.5938	-3.125	0.75	61.6562
						0.15369	0.35266	0.15451	0.00201							4.155	39.4688	-1.3125	0.21875	62.8125
						0.15378	0.35275	0.15469	0.00201							4.1575	24.3125	-10.3125	2.40625	66.4062
						0.15399	0.35272	0.15482	0.00201							4.16	32.625	-9.71875	0.75	86.8438
						0.15408	0.35269	0.15494	0.00201							4.1625	40.625	-8.15625	-0.03125	75.6875
						0.15427	0.35281	0.15512	0.00201							4.165	49.9375	-9.65625	0.46875	87.2188
						0.15439	0.35281	0.15527	0.00201							4.1675	62.25	-17.4375	0.21875	114.688
						0.15457	0.35291	0.15546	0.00201							4.17	59.875	-17.5312	0.78125	100.875
						0.15469	0.35281	0.15555	0.00201							4.1725	68.7812	-4.78125	1.625	120.719
						0.15485	0.35291	0.15573	0.00201							4.175	80.8438	-4.59375	2.4375	112.562
						0.155	0.353	0.15591	0.00201							4.1775	57.3438	-14.125	1.0625	92.9688
						0.15515	0.35306	0.15601	0.00201							4.18	42.6562	-1.5625	-1.59375	105.406
						0.1553	0.35315	0.15625	0.00201							4.1825	43.3125	-7.625	-0.3125	71.125
						0.1554	0.35318	0.15634	0.00201							4.185	12.8438	-9.4375	-0.09375	60.9062
						0.15558	0.35321	0.15643	0.00201							4.1875	-3.625	21.5312	-0.5625	62
						0.15573	0.35315	0.15662	0.00201							4.19	20.0312	10.375	3.3125	67.5625
						0.15594	0.35333	0.1568	0.00202							4.1925	23	-13.0938	2.96875	68.3438
						0.15604	0.35327	0.15695	0.00201							4.195	0.96875	-3.5	0.78125	63.375
						0.15625	0.35345	0.15707	0.00201							4.1975	3.0625	-5.625	0.75	88.125
						0.15634	0.35345	0.1572	0.00202							4.2	43.8438	16.125	-1.03125	83.3438
						0.15656	0.35355	0.15741	0.00201							4.2025	97.8438	28.25	-0.125	73.625
						0.15668	0.35358	0.15753	0.00201							4.205	99.75	3.84375	2.96875	68.5
						0.15683	0.35352	0.15771	0.00201							4.2075	101.75	25.9062	1.3125	59.7812
						0.15698	0.35364	0.15784	0.00201							4.21	62.375	13.1562	0.46875	52.6562
						0.15714	0.35361	0.15799	0.00201							4.2125	17.2812	15.0312	1.53125	59.9375
						0.15729	0.3537	0.15817	0.00202							4.215	-13.5	29.125	-0.6875	82.4688
						0.15741	0.35376	0.15836	0.00201							4.2175	-19.9375	12.7812	0.21875	86.3438
						0.15759	0.35373	0.15845	0.00202							4.22	-30.125	19.5312	1.15625	58.3438
						0.15771	0.35385	0.15863	0.00202							4.2225	-35.0938	7.59375	-0.0625	46.7812
						0.15787	0.35385	0.15881	0.00202							4.225	96.5	8.875	1.53125	73
						0.15808	0.35391	0.15894	0.00202							4.2275	97.9062	-20.875	2.9375	64.0312
						0.1582	0.354	0.15909	0.00201							4.23	35.5	-29.875	0.8125	8
						0.15839	0.354	0.15924	0.00201							4.2325	61.625	-14.125	0.5	-7.09375
						0.15851	0.3541	0.15942	0.00201							4.235	68.125	-12.2812	2.71875	10.7188
						0.1586	0.3541	0.15955	0.00201							4.2375	67.0312	-12.4062	3.3125	4.0625
						0.15887	0.35419	0.15973	0.00201							4.24	83.9062	-17.5938	-0.15625	17.0938
						0.159	0.35419	0.15988	0.00201							4.2425	103.875	12.7188	-1.09375	22.5625
						0.15915	0.35425	0.16006	0.00202							4.245	90.1875	14.4375	0.0625	24.5312
						0.15921	0.35416	0.16016	0.00202							4.2475	75.0312	-7.21875	-0.6875	64.5312
						0.15945	0.35425	0.16031	0.00202							4.25	76.1875	-0.84375	-0.375	86.25
						0.15958	0.35431	0.16046	0.00202							4.2525	68.4062	-3.21875	1.65625	57.3438
						0.15976	0.35434	0.16061	0.00201							4.255	72.5625	-11.5	3.125	62.1875
						0.15988	0.35437	0.1608	0.00201							4.2575	55.7188	7.75	0.84375	76.1875
						0.15997	0.35443	0.16095	0.00202							4.26	41.1875	17.0938	-0.3125	68.3438
						0.16016	0.35455	0.16113	0.00202							4.2625	59.5	-5.84375	1.3125	68.125
						0.16037	0.35455	0.16119	0.00202							4.265	46.625	-4.59375	-1.5625	63.2812
						0.16052	0.35458	0.16135	0.00202							4.2675	44.2812	-1.53125	-6.40625	70.2188
						0.16064	0.35458	0.1615	0.00202							4.27	62.625	-35.0938	-2.3125	73.9688
						0.16077	0.35468	0.16171	0.00202							4.2725	54.0312	-22.4688	1.34375	86.8438
						0.16098	0.35471	0.16187	0.00202							4.275	35.6875	-15.9688	-1.96875	78.5312
						0.1611	0.35474	0.16199	0.00202							4.2775	-34.3125	-37.8125	-3.1875	57.3125
						0.16122	0.3548	0.16217	0.00202							4.28	-51.7812	-11.7812	0.15625	69.5312
						0.16141	0.35483	0.16232	0.00202							4.2825	13.0938	-25.5938	-1.6875	76.1875
						0.16159	0.35483	0.16245	0.00202							4.285	36.5312	-17.0938	-1.8125	60.0938
						0.16171	0.35498	0.1626	0.00202							4.2875	11.1562	-7.6875	-5.53125	41.1875
						0.1618	0.35495	0.16278	0.00202							4.29	-33.2812	-12.4688	-12.0625	56.125
						0.16199	0.35498	0.16293	0.00202							4.2925	-89.9062	2.78125	-1.09375	94.3125
						0.16217	0.35501	0.16306	0.00202							4.295	-54.1562	-30.5625	-6.375	88.0938
						0.16232	0.35498	0.16324	0.00202							4.2975	34.2812	-38.4062	-18.4062	65.4688
						0.16251	0.35507	0.16342	0.00202							4.3	74.625	-22.75	-6.40625	90
						0.1626	0.35507	0.16351	0.00202							4.3025	63.125	-10.9062	-1.6875	100.156
						0.16272	0.35519	0.16364	0.00202							4.305	-0.125	-15.1875	-3.6875	57.9688
						0.16293	0.35516	0.16382	0.00202							4.3075	48.5	-39.4062	-6.375	45.5625
						0.16312	0.35526	0.16403	0.00202							4.31	83.375	-21.9688	-9.21875	44.4688
						0.16324	0.35522	0.16415	0.00202							4.3125	55.3438	-31.0938	-6.3125	70
						0.16342	0.35529	0.16431	0.00203							4.315	83.9375	-26.0312	-4.78125	104.688
						0.16354	0.35535	0.1644	0.00202							4.3175	42.9062	-8.875	-0.78125	89.1875
						0.16367	0.35535	0.16458	0.00202							4.32	-40.9062	14.9688	-3.40625	100.969
						0.16385	0.35544	0.16473	0.00202							4.3225	-27.4062	32.9688	-5.03125	151.75
						0.16409	0.3555	0.16486	0.00202							4.325	-7.0625	15.5625	-6.5625	114.25
						0.16415	0.35553	0.16504	0.00202							4.3275	9.90625	34.7812	-9.28125	29.5
						0.16434	0.35556	0.16516	0.00202							4.33	-0.03125	30.5625	-5.15625	36.5938
						0.16446	0.35553	0.16534	0.00202							4.3325	-7.9375	17.625	-3.75	64.0312
						0.16464	0.35556	0.1655	0.00203							4.335	19.0625	10.1875	-8.90625	86.8125
						0.16473	0.35559	0.16565	0.00203							4.3375	-3.96875	-6.90625	-7.09375	114.812
						0.16489	0.35565	0.1658	0.00202							4.34	-33.0938	5.0625	-11.4688	94.6875
						0.16513	0.35577	0.16592	0.00202							4.3425	-37.3438	33.8125	-10.1562	64.8438
						0.16519	0.35571	0.16611	0.00202							4.345	21.625	11.625	-6.15625	68.7812
						0.16541	0.35577	0.16629	0.00203							4.3475	75.75	-1.6875	-6.40625	104.469
						0.16553	0.35568	0.16641	0.00202							4.35	66.6562	0.3125	-5.5	121.438
						0.16571	0.35577	0.16653	0.00203							4.3525	48.9062	5.15625	-3.25	123.125
						0.16586	0.35583	0.16675	0.00203							4.355	53.2812	22.4062	6.5625	117.719
						0.16602	0.35574	0.16681	0.00203							4.3575	44.625	24.875	-1.34375	33.9688
						0.16614	0.35587	0.16702	0.00202							4.36	60.875	15.7812	-7.96875	-46.2188
						0.16629	0.35587	0.16714	0.00202							4.3625	117.219	0.71875	5.46875	-120
						0.16641	0.35593	0.16739	0.00203							4.365	119.688	5.53125	10.5938	-174.688
						0.1666	0.35605	0.16745	0.00202							4.3675	115.656	2.625	6.25	-141.781
						0.16672	0.35608	0.1676	0.00203							4.37	83.9062	1.46875	2.65625	-65.0312
						0.1669	0.35608	0.16785	0.00202							4.3725	8.15625	-16.2812	-0.90625	-47.5312
						0.16699	0.35614	0.16788	0.00203							4.375	-4.46875	-18.1875	-7.5625	-61.5
						0.16721	0.35614	0.16806	0.00203							4.3775	21.9688	-16.1562	-0.59375	-58.8438
						0.16733	0.3562	0.16824	0.00202							4.38	9.0625	-17.0312	-0.34375	-110.406
						0.16748	0.3562	0.1684	0.00203							4.3825	8.34375	7.0625	-15.2188	-87.1875
						0.16766	0.35626	0.16852	0.00203							4.385	11.9375	-16.3438	-6.75	-1.125
						0.16782	0.35629	0.16873	0.00203							4.3875	17.0938	-1.0625	2.96875	63.3438
						0.16788	0.35632	0.16888	0.00203							4.39	6.125	22.4688	5.90625	57.2188
						0.16815	0.35632	0.16904	0.00202							4.3925	-2.8125	-5.59375	4.09375	20.0312
						0.16827	0.35638	0.16919	0.00203							4.395	-8	10.1562	0	13.75
						0.16843	0.35645	0.16928	0.00203							4.3975	-50.4688	4.59375	0.875	-15.75
						0.16858	0.35645	0.16943	0.00203							4.4	-25.4688	-22.125	3.375	-41.7812
						0.16867	0.35648	0.16959	0.00203							4.4025	21.9375	-3.1875	1.40625	-46.9375
						0.16888	0.35648	0.1698	0.00203							4.405	-16	-0.5625	-6.59375	-56.1875
						0.16904	0.35654	0.16992	0.00203							4.4075	-74.1562	-22.125	-7.96875	-52.375
						0.16928	0.3566	0.1701	0.00203							4.41	-116.062	-1.4375	1.0625	-87.5
						0.16934	0.35657	0.17023	0.00203							4.4125	-158.594	7.71875	-1.8125	-113.438
						0.16946	0.35666	0.17038	0.00203							4.415	-139.812	17.3125	-0.625	-79.9375
						0.16968	0.35666	0.17047	0.00203							4.4175	-59.5	0.03125	6.3125	-67.2812
						0.16983	0.35681	0.17065	0.00203							4.42	-83.8125	-29.125	0.4375	-86.9375
						0.16998	0.35675	0.17081	0.00203							4.4225	-136.656	-8.5625	-4.03125	-82.4062
						0.1701	0.35684	0.17096	0.00203							4.425	-146.5	-24.0625	0.71875	-70.0312
						0.1702	0.35684	0.17117	0.00203							4.4275	-110.5	-32.0625	6.625	-75.9062
						0.17044	0.3569	0.1713	0.00203							4.43	-56.8125	-16.9375	11.5625	-74.6875
						0.17053	0.35693	0.17139	0.00203							4.4325	-65.75	-12.6875	13.5	-65.8125
						0.17075	0.3569	0.17157	0.00203							4.435	-25.5625	-11.625	12.125	-76.4062
						0.1709	0.35696	0.17181	0.00203							4.4375	-23.4062	-1.875	6.125	-126.188
						0.17099	0.35703	0.17191	0.00203							4.44	-95	16.6875	-1.4375	-123.688
						0.17114	0.35709	0.17209	0.00203							4.4425	-96.5312	11.2812	-0.625	-78
						0.17133	0.35715	0.17221	0.00203							4.445	-92.75	0.5	4.46875	-67.2812
						0.17145	0.35721	0.17239	0.00203							4.4475	-83.4688	-10.875	8.375	-82.3438
						0.17166	0.35718	0.17255	0.00203							4.45	-15.125	-19.5625	7.53125	-101.844
						0.17175	0.35718	0.17267	0.00203							4.4525	-3.15625	-21.6875	1.3125	-102.375
						0.17194	0.35727	0.17279	0.00203							4.455	-103.969	-34.8438	5.25	-107.969
						0.17209	0.35727	0.17297	0.00203							4.4575	-118.812	-16.7812	7.84375	-108.781
						0.17227	0.35727	0.17313	0.00203							4.46	-17.6875	-7.84375	10.375	-87.9688
						0.17239	0.35733	0.17331	0.00204							4.4625	29.5938	-9.625	14.0312	-72.625
						0.17255	0.35745	0.17343	0.00203							4.465	35.8125	5.59375	3.375	-49.875
						0.17273	0.35745	0.17358	0.00204							4.4675	6.96875	-3.1875	-0.09375	-69.0938
						0.17282	0.35751	0.1738	0.00203							4.47	-54.3125	13.0938	1.84375	-79.1875
						0.17297	0.35751	0.17386	0.00204							4.4725	-133.219	-11.4062	-1.1875	-51.2188
						0.17319	0.35751	0.17404	0.00204							4.475	-140.062	-13.2188	-2.75	-39.9375
						0.17328	0.35754	0.17422	0.00203							4.4775	-57.4375	32.25	-3.28125	-4.0625
						0.17346	0.35757	0.17435	0.00204							4.48	10.6875	20.625	-4.09375	15.2188
						0.17361	0.3576	0.1745	0.00203							4.4825	0.96875	9.59375	-6.03125	8.8125
						0.17374	0.35764	0.17465	0.00204							4.485	-61.0312	3.53125	-0.625	41.875
						0.17392	0.3577	0.17484	0.00203							4.4875	19.1875	-7.875	6.65625	54.4688
						0.17407	0.3577	0.17496	0.00203							4.49	58.3438	4.875	7.09375	65.5312
						0.17422	0.35773	0.17511	0.00204							4.4925	-19.4062	15.5	-3.15625	69.75
						0.17435	0.35776	0.17523	0.00203							4.495	-40.4375	-37.5625	-12.125	58.6875
						0.17456	0.35779	0.17542	0.00204							4.4975	20.7188	-42.8438	-0.46875	62.4688
						0.17471	0.35788	0.17557	0.00204							4.5	80.9688	-13.25	8	65
						0.17484	0.35782	0.17569	0.00203							4.5025	6.34375	-39.3438	6.59375	55.6875
						0.17496	0.35788	0.1759	0.00204							4.505	-59.3125	-29.6875	-1.03125	17.5938
						0.17508	0.35791	0.17599	0.00204							4.5075	-34.9688	-14.625	-9.375	21.1562
						0.17532	0.35794	0.17618	0.00204							4.51	45.6562	17.375	-3.3125	22.3125
						0.17545	0.358	0.1763	0.00204							4.5125	65.875	23.9062	-3.46875	15.625
						0.1756	0.35806	0.17651	0.00204							4.515	137.062	25.4688	-5.25	18.3125
						0.17575	0.35806	0.17664	0.00204							4.5175	134.969	27.5	7.59375	7.40625
						0.1759	0.35815	0.17682	0.00203							4.52	111.562	3.90625	5.59375	8.71875
						0.17606	0.35812	0.17697	0.00203							4.5225	57.4688	6.90625	-2.53125	2.21875
						0.17621	0.35822	0.17715	0.00204							4.525	-72.0312	13.5	1.75	25.75
						0.17639	0.35818	0.17725	0.00204							4.5275	-17.625	12.4375	0	42.4062
						0.17654	0.35828	0.17743	0.00204							4.53	-9.78125	-2	2.0625	18.4688
						0.17664	0.35828	0.17755	0.00203							4.5325	25.75	13.2812	0.3125	7.65625
						0.17679	0.35837	0.17773	0.00204							4.535	44.5625	11.5625	0.28125	16.5312
						0.17691	0.35837	0.17783	0.00204							4.5375	-9.1875	7	0	62.4062
						0.17709	0.35846	0.17798	0.00204							4.54	-23.5312	-3.1875	-12.5625	91.9688
						0.17734	0.35849	0.17816	0.00204							4.5425	-27.6875	-31.0625	-4.28125	96.8438
						0.17743	0.35849	0.17831	0.00204							4.545	-27.75	-1	0.90625	64.6562
						0.17758	0.35849	0.17844	0.00204							4.5475	20.5938	9.9375	-8.65625	35.3125
						0.17776	0.35855	0.17862	0.00204							4.55	31.875	-21.9062	-11.625	54.5625
						0.17786	0.35858	0.17877	0.00204							4.5525	11.7188	-22.4688	-10.1562	23.625
						0.17807	0.35858	0.17896	0.00204							4.555	8.125	7.3125	-14.1875	3.78125
						0.17819	0.35861	0.17908	0.00204							4.5575	-12.4062	2.71875	-13.2812	19.1562
						0.17841	0.35873	0.17923	0.00204							4.56	-30.9062	-6.71875	0.0625	9.8125
						0.17853	0.3587	0.17935	0.00204							4.5625	-64.5938	10.4688	1.40625	-18.375
						0.17862	0.35867	0.17957	0.00204							4.565	13.0625	-0.6875	-1.0625	-7.53125
						0.1788	0.35876	0.17972	0.00204							4.5675	-12.4062	-3.65625	3.59375	5.53125
						0.17899	0.35873	0.17984	0.00204							4.57	-26.9062	6.84375	1.84375	49.375
						0.17908	0.35876	0.18005	0.00204							4.5725	11.9375	-3.5625	6.625	59.5938
						0.17929	0.35886	0.18015	0.00204							4.575	8.25	-10.5938	4.65625	46.5625
						0.17935	0.35889	0.18027	0.00204							4.5775	30.3438	-7.46875	1.03125	59.1875
						0.1796	0.35889	0.18054	0.00204							4.58	-5.875	-2.59375	5.4375	30.5
						0.17972	0.35889	0.1806	0.00204							4.5825	-81.9688	14.7812	3	79.3125
						0.17987	0.35898	0.18073	0.00204							4.585	-122.781	17.9688	6.09375	106.469
						0.18002	0.35898	0.18094	0.00204							4.5875	-28.2812	18.7812	3.9375	104.719
						0.18018	0.35901	0.18112	0.00204							4.59	59.8125	16.2812	10.6875	121.406
						0.1803	0.35904	0.18121	0.00204							4.5925	26.4062	21	8.46875	106.875
						0.18048	0.35907	0.18137	0.00204							4.595	9.84375	-6.875	8.0625	115.219
						0.18066	0.3591	0.18155	0.00204							4.5975	-61.3438	-10.0938	12.9688	101.781
						0.18076	0.35919	0.18164	0.00204							4.6	-77.0938	-7.21875	10.625	56.4062
						0.18094	0.35916	0.18188	0.00204							4.6025	-76.7812	1.5625	11.2812	39.2188
						0.18106	0.35922	0.18198	0.00204							4.605	-72.6562	24.8438	9.84375	55.0938
						0.18127	0.35925	0.1821	0.00204							4.6075	-14.25	15.4688	8.90625	31.9375
						0.1814	0.35931	0.18231	0.00204							4.61	-81.25	4	0.5625	-18.4688
						0.18149	0.35931	0.18243	0.00204							4.6125	-76.7188	7.53125	8.03125	-74.8438
						0.18167	0.35934	0.18256	0.00204							4.615	-20.75	16.6875	2	-122.938
						0.18182	0.35934	0.18274	0.00204							4.6175	-12.5938	-12.8125	-15.75	-137.031
						0.18201	0.35944	0.18286	0.00204							4.62	25.375	-21.25	-5.5625	-145.219
						0.18213	0.3595	0.18304	0.00205							4.6225	28.2812	-43.0312	-0.8125	-178.625
						0.18234	0.35947	0.18317	0.00205							4.625	-46.8438	-35.6562	3.65625	-187.156
						0.18243	0.35947	0.18332	0.00204							4.6275	18.5625	-22.4688	2.28125	-155.531
						0.18262	0.35947	0.18353	0.00204							4.63	19.0312	-25.4375	-8.59375	-139.812
						0.18277	0.35956	0.18369	0.00204							4.6325	1.53125	-10.7812	2.375	-104.562
						0.18295	0.3595	0.18381	0.00204							4.635	48.5312	-6.5625	0.90625	-81.0625
						0.18307	0.35962	0.18402	0.00204							4.6375	47.4375	-10.1875	-8.1875	-61.7812
						0.18326	0.35956	0.18411	0.00204							4.64	25.4688	-13.6875	2.59375	7.65625
						0.18341	0.35968	0.1843	0.00204							4.6425	-14.3125	-27.0625	-0.40625	37.0625
						0.1835	0.35962	0.18445	0.00205							4.645	7.75	-55.125	-3.375	44.375
						0.18372	0.35962	0.18457	0.00205							4.6475	40.5312	-28.0625	1.65625	57.125
						0.18381	0.35968	0.18472	0.00204							4.65	87.375	-3.28125	-7.59375	31.1875
						0.18402	0.35971	0.18491	0.00205							4.6525	-26.8125	-4.28125	-5.28125	22.0312
						0.18414	0.35974	0.18503	0.00204							4.655	-88.25	10.7812	3.625	61.1562
						0.18433	0.35977	0.18518	0.00204							4.6575	-25.9375	14.3125	-3.125	83.8125
						0.18448	0.3598	0.1853	0.00205							4.66	-77.0312	-6.90625	-3.09375	108.375
						0.1846	0.35986	0.18549	0.00204							4.6625	-173	-17	-3.625	127.375
						0.18472	0.35983	0.18561	0.00204							4.665	-96.4375	2.59375	-0.65625	174.625
						0.18491	0.35989	0.18579	0.00204							4.6675	-27.0938	10.5312	10.5938	198.5
						0.18506	0.35999	0.18594	0.00204							4.67	-89.4062	34.0938	-6.53125	124.438
						0.18518	0.35995	0.1861	0.00205							4.6725	50.3125	54.9688	-9.125	118.5
						0.18533	0.36005	0.18628	0.00205							4.675	56.7812	32.6875	3.34375	82.875
						0.18552	0.35989	0.1864	0.00204							4.6775	61.3438	42.0312	6.375	19.625
						0.18564	0.35999	0.18652	0.00205							4.68	119.531	48.2188	6.21875	-4.4375
						0.18582	0.36005	0.18671	0.00205							4.6825	-85	33.3438	-4.6875	14.2812
						0.186	0.36005	0.18689	0.00205							4.685	-55.25	20.8125	-10.2188	61.3125
						0.1861	0.36008	0.18707	0.00204							4.6875	4.875	-0.03125	-13.0312	54.75
						0.18625	0.36005	0.18713	0.00205							4.69	-94.2188	0.03125	-19.5312	58.9062
						0.1864	0.36014	0.18735	0.00205							4.6925	1.25	-11.25	-17.2812	29.9375
						0.18661	0.36008	0.1875	0.00204							4.695	104.594	21.5312	-13.125	9.78125
						0.18674	0.36014	0.18762	0.00205							4.6975	82.6875	40.7812	-17.5312	92.8438
						0.18689	0.3602	0.18781	0.00205							4.7	54.9375	23.4375	-19.5625	157.625
						0.18704	0.36017	0.18793	0.00205							4.7025	78.8125	8.21875	-12.6875	93.7188
						0.18723	0.3602	0.18811	0.00205							4.705	7.15625	-14.5625	-7.9375	14.4688
						0.18741	0.36026	0.18829	0.00205							4.7075	53.3438	-16.125	-3.46875	21.25
						0.1875	0.36029	0.18835	0.00205							4.71	133.219	-27.25	-8.65625	41.0312
						0.18771	0.36032	0.18857	0.00205							4.7125	83.8438	-6.9375	-17.5938	14.2812
						0.18781	0.36032	0.18866	0.00204							4.715	154.781	1.75	-30.4375	-24.3438
						0.18796	0.36038	0.18887	0.00205							4.7175	173.344	-9.21875	-36.0938	-56.875
						0.18808	0.36041	0.189	0.00205							4.72	132.75	-15.4375	-29.25	-44.9688
						0.1882	0.3605	0.18915	0.00205							4.7225	111.812	-5.59375	-38.625	7.0625
						0.18839	0.36044	0.18927	0.00205							4.725	87.4062	15.3438	-31.0625	25.6562
						0.18854	0.36047	0.18945	0.00205							4.7275	145.812	9.5625	-19.8438	-7.4375
						0.18875	0.36053	0.18958	0.00205							4.73	112.531	11.9062	-17.125	-53.75
						0.18887	0.36053	0.1897	0.00205							4.7325	50.5625	20.7812	-31.25	-49.125
						0.18906	0.36053	0.18991	0.00205							4.735	85.875	17.5	-17.5312	-45.1562
						0.18915	0.3606	0.19003	0.00205							4.7375	56.0625	18.5	-13.7188	-44.6562
						0.18927	0.36063	0.19022	0.00205							4.74	-21.4062	13.25	-68.4062	-0.8125
						0.18942	0.3606	0.19037	0.00205							4.7425	-28.4688	-0.28125	-32.9375	12.8438
						0.18961	0.36066	0.19052	0.00205							4.745	-9.5625	4.78125	-15.7812	-8.3125
						0.18976	0.36069	0.19064	0.00205							4.7475	-20.6562	4.8125	-38.3125	1.90625
						0.18991	0.36069	0.19086	0.00205							4.75	-34.5312	11.5938	-12.375	67.25
						0.19016	0.36078	0.19095	0.00205							4.7525	16.8125	29.5312	-8.5625	129.844
						0.19025	0.36078	0.19113	0.00204							4.755	10.3438	18.6875	-9.1875	148.531
						0.19037	0.36087	0.19128	0.00205							4.7575	7.1875	7.53125	-16.5	132.969
						0.19052	0.36084	0.19144	0.00205							4.76	48.4688	-1.25	-9.21875	118.969
						0.19067	0.36087	0.19159	0.00205							4.7625	-119.469	-13.7812	-0.65625	195.281
						0.19089	0.36084	0.19174	0.00205							4.765	-104.125	-11.5	-8.15625	209.562
						0.19098	0.36093	0.19186	0.00205							4.7675	-0.5	8.40625	-5.5625	161.406
						0.19113	0.3609	0.19205	0.00204							4.77	-67.625	20.8125	27.3125	122.5
						0.19128	0.36096	0.19217	0.00205							4.7725	-22.9688	6.46875	15.5	93.625
						0.19144	0.36096	0.19235	0.00205							4.775	39.6875	-11.2812	-7.34375	54.2812
						0.19162	0.36102	0.19247	0.00205							4.7775	66.6562	-27.8125	21.4688	-33.5938
						0.1918	0.36099	0.19266	0.00205							4.78	93.0938	-14.625	25.5312	-93.8125
						0.19196	0.36111	0.19284	0.00204							4.7825	42.8438	17.25	22.1875	-159.094
						0.19205	0.36102	0.19299	0.00205							4.785	25.2188	-10.0312	8.8125	-224.469
						0.1922	0.36115	0.19315	0.00205							4.7875	73.0312	-28.4688	5.09375	-245.562
						0.19238	0.36111	0.19327	0.00205							4.79	69.8438	5.25	15.2188	-203.75
						0.19257	0.36118	0.19342	0.00205							4.7925	-8.78125	16.6875	4.5625	-116.156
						0.19272	0.36118	0.1936	0.00204							4.795	10.7188	2.78125	12.9688	-46.5
						0.19281	0.36121	0.19376	0.00205							4.7975	80.125	-19.625	8.65625	22.8125
						0.19299	0.36121	0.19388	0.00205							4.8	26.4688	-20.0312	-5.65625	47.625
						0.19315	0.36121	0.194	0.00205							4.8025	-28.3125	-11.25	23.625	14.9375
						0.19327	0.36121	0.19415	0.00205							4.805	-83.5	-27.9688	18.0625	-11.3125
						0.19345	0.36124	0.19431	0.00205							4.8075	-63.9062	-8.78125	10.875	-13.5938
						0.19363	0.36124	0.1944	0.00205							4.81	19.6875	4.15625	8.4375	-27.7188
						0.19379	0.36127	0.1947	0.00205							4.8125	-55.375	9.59375	2.6875	1.90625
						0.19388	0.3613	0.19476	0.00205							4.815	-53.2812	20.3125	14.7812	53
						0.19406	0.36136	0.19492	0.00205							4.8175	-37.4375	23.3125	20	25.9062
						0.19424	0.36136	0.19513	0.00205							4.82	-55.4688	27.9688	25.3125	8
						0.19437	0.36136	0.19519	0.00205							4.8225	47.5312	27.6562	9.46875	-4.125
						0.19452	0.36142	0.19537	0.00205							4.825	23.8438	30.875	0.875	2.46875
						0.1947	0.36142	0.19556	0.00205							4.8275	-1.6875	32.4375	7.15625	1.15625
						0.19482	0.36142	0.19571	0.00205							4.83	-1.46875	12.625	7.28125	24.75
						0.19495	0.36145	0.19583	0.00205							4.8325	-43.5938	-11.75	-7.09375	46.4375
						0.1951	0.36142	0.19598	0.00205							4.835	66.5	0.3125	-6.34375	-5.375
						0.19531	0.36136	0.1962	0.00205							4.8375	51.4688	0.75	-1.5	0.90625
						0.19543	0.36148	0.19632	0.00205							4.84	-31.7812	-12.9375	-17.5625	-30.4375
						0.19556	0.36154	0.19644	0.00205							4.8425	86.5938	-11.2188	-5.25	-24
						0.19577	0.36154	0.19662	0.00205							4.845	110.344	3.75	3.5	-21.9375
						0.19583	0.36154	0.19678	0.00205							4.8475	113.219	6	-6.4375	-70
						0.19608	0.36151	0.19696	0.00205							4.85	142.844	16.9688	8.65625	-20.1875
						0.1962	0.36157	0.19705	0.00205							4.8525	142.094	26.3125	1.0625	-18.3125
						0.19632	0.36163	0.1972	0.00205							4.855	79.125	6.21875	-16.9062	-9.96875
						0.19647	0.36163	0.19736	0.00205							4.8575	16.4062	-8.90625	-4.78125	-0.625
						0.19662	0.36166	0.19748	0.00205							4.86	97.0938	-5.0625	5.59375	-62.6562
						0.19678	0.3616	0.19775	0.00205							4.8625	112.031	4.21875	11.6562	-61.1875
						0.19699	0.36163	0.19788	0.00205							4.865	36.8125	-5	12.8438	-85.6875
						0.19708	0.36166	0.198	0.00205							4.8675	33.9688	-26.9062	5.71875	-98.4062
						0.19727	0.36163	0.19815	0.00205							4.87	65.4062	-22.2188	2.625	-35.6562
						0.19742	0.36166	0.19821	0.00205							4.8725	71.8438	-21.875	3.5625	-21.5312
						0.19757	0.36169	0.19846	0.00205							4.875	18.0312	-38.0938	-2.09375	39.1875
						0.19772	0.36166	0.19861	0.00205							4.8775	17.0625	-28.5312	-11.875	55.75
						0.19791	0.36176	0.19873	0.00205							4.88	23.125	-13.4375	-2.59375	22.625
						0.198	0.36176	0.19888	0.00205							4.8825	29.8438	6.21875	6.78125	81.5625
						0.19818	0.36188	0.1991	0.00205							4.885	68.5312	-0.59375	2.1875	124.188
						0.1983	0.36188	0.19916	0.00205							4.8875	45.3438	-21.0312	0.0625	134.094
						0.19846	0.36188	0.19931	0.00206							4.89	44.4375	-0.1875	10.25	186.219
						0.19861	0.36188	0.19952	0.00205							4.8925	41.3438	23.8125	3.8125	106.375
						0.19876	0.36191	0.19971	0.00205							4.895	18.625	7.625	-0.90625	-28.9688
						0.19891	0.36185	0.19977	0.00205							4.8975	-5.78125	9.1875	6.09375	-19.25
						0.19913	0.36194	0.20001	0.00205							4.9	-8.96875	5.3125	-1.875	-129.344
						0.19925	0.36197	0.20016	0.00205							4.9025	20.9688	-5.625	-5.375	-288
						0.1994	0.36203	0.20032	0.00205							4.905	10.375	7.53125	-3.84375	-212.719
						0.19962	0.36203	0.20044	0.00205							4.9075	9.125	7.09375	-0.84375	-171.594
						0.19971	0.36206	0.20059	0.00205							4.91	-33.5	21.375	-4.03125	-239.594
						0.19989	0.36206	0.20074	0.00205							4.9125	-72.4688	25.0938	-2.5	-145.031
						0.19995	0.36206	0.20087	0.00205							4.915	3.03125	22.1875	-4.1875	-145.375
						0.2002	0.36209	0.20108	0.00205							4.9175	55.7188	18.7812	-7.28125	-222.938
						0.20035	0.36209	0.20123	0.00205							4.92	63.3438	4.84375	0.53125	-41.0938
						0.2005	0.36212	0.20135	0.00205							4.9225	53.125	20.4375	-5.5	110.375
						0.20059	0.36215	0.20148	0.00205							4.925	72.875	32.2188	-6.3125	-7.4375
						0.20078	0.36212	0.20169	0.00205							4.9275	-10.8438	36.1875	-5.96875	-147.188
						0.20093	0.36215	0.20178	0.00204							4.93	-48.1875	18.625	-14.4062	-212.75
						0.20105	0.36218	0.20193	0.00205							4.9325	25.25	9.46875	-16.5312	-222.094
						0.2012	0.36218	0.20209	0.00205							4.935	-47.0938	6.84375	-14.7812	-68.6562
						0.20135	0.36221	0.20224	0.00205							4.9375	-49.375	-8.875	-2.75	-131.5
						0.20157	0.36218	0.20242	0.00204							4.94	-21.2812	-5.96875	-3.75	-161.438
						0.20166	0.36227	0.20258	0.00205							4.9425	-30.9062	-33.1875	-8.3125	39.3438
						0.20184	0.36227	0.20276	0.00205							4.945	-4.46875	-63.2812	2.5625	49.2812
						0.202	0.36227	0.20288	0.00205							4.9475	12.5938	-39.9062	4.4375	67.5938
						0.20218	0.36237	0.20303	0.00205							4.95	23.8125	-17.0938	-3.625	100.156
						0.20236	0.36234	0.20322	0.00205							4.9525	34.1875	-4.40625	-11.4062	60.6875
						0.20242	0.36243	0.20343	0.00205							4.955	40.3125	9.8125	0.3125	70.125
						0.20261	0.36227	0.20349	0.00205							4.9575	7.9375	-9	2.125	18.1562
						0.20279	0.3624	0.20367	0.00205							4.96	-16.0312	-37.7188	-3.71875	44.4375
						0.20288	0.36234	0.20377	0.00205							4.9625	40.2188	-48	-5.875	48.5
						0.20303	0.36243	0.20389	0.00205							4.965	9.4375	-18.8125	3.8125	-62.75
						0.20319	0.36237	0.20407	0.00205							4.9675	-76.375	-4.03125	13	33.5938
						0.2034	0.36243	0.20425	0.00205							4.97	-8.84375	-20.0312	18.3125	119.094
						0.20352	0.36246	0.20444	0.00205							4.9725	34.2812	-11.0312	11.5938	91.8125
						0.20367	0.36246	0.20453	0.00205							4.975	-9.75	-5.84375	-8.71875	122.312
						0.20386	0.36249	0.20471	0.00205							4.9775	-15.0938	-8.59375	-2.34375	-48.4688
						0.20398	0.36246	0.2049	0.00205							4.98	-8.90625	-28.25	4.15625	-162.188
						0.2041	0.36249	0.20499	0.00205							4.9825	22.25	-47.125	-1.15625	-97.6875
						0.20428	0.3623	0.20514	0.00205							4.985	51.8125	-41.2812	12.2812	-222.25
						0.20444	0.36249	0.20529	0.00205							4.9875	-52.0938	-34.1562	13.9688	-214.531
						0.20462	0.36246	0.20544	0.00205							4.99	-73.8438	-12.25	-0.8125	-277.438
[truncated: 5,867 more rows]

## Sheet: Fig. 5
Fig. 5b							Fig. 5c
	F/F0							F/F0
Time (s)	Ⅰ	Ⅱ	Ⅲ	Ⅳ	Ⅴ	Ⅵ	Time (s)	Ⅰ	Ⅱ	Ⅲ	Ⅳ	Ⅴ	Ⅵ
0.11136	0.06294	0.00931	0.30365	0.01887	0.0143	0.000557819	0.0323	0.0444	0.00615	0.00341	0.00319	-0.00784	-0.0191
0.22272	0.20155	0.07748	0.35599	-0.0118	0.00919	0.07481	0.0646	0.03783	-8.52563e-05	-0.00871	-0.00536	-0.00323	0.02011
0.33408	0.30815	0.12201	0.3552	-0.00378	0.00211	0.23977	0.0969	0.02922	-0.00473	0.000460913	0.00489	-0.01651	0.01243
0.44543	0.31647	0.12666	0.34004	0.06445	-0.00116	0.23753	0.1292	0.00421	-0.01369	0.000343995	-0.00184	-0.01576	0.01618
0.55679	0.20988	0.05998	0.25847	0.12278	0.000855615	0.10429	0.1615	-0.01396	-0.02536	-0.01019	-0.00291	-0.01681	0.00319
0.66815	0.05489	0.12822	0.12424	0.12782	0.01073	-0.00398	0.1938	-0.01265	-0.02525	9.9952e-05	-0.02777	0.01361	0.00923
0.77951	0.00265	0.25532	0.04652	0.09056	0.01778	0.02274	0.2261	-0.0238	-0.02312	-0.0383	-0.02749	0.02184	0.02138
0.89087	0.13874	0.21751	0.10355	0.02815	0.01728	0.15259	0.2584	-0.02046	-0.02324	-0.03978	-0.01859	0.03505	0.05528
1.00223	0.29438	0.13699	0.20502	0.04034	0.01382	0.20581	0.2907	-0.02663	-0.02246	-0.01771	-0.01809	0.0392	0.07626
1.11359	0.36732	0.10732	0.26636	0.05366	0.01262	0.10837	0.323	-0.03507	-0.02168	-0.0167	-0.01758	0.04516	0.07142
1.22494	0.24972	0.08135	0.24413	0.00575	0.0105	0.09653	0.3553	-0.0383	-0.01886	-0.01841	-0.00733	0.04592	0.09264
1.3363	0.12983	0.04216	0.1845	-0.03173	0.00824	0.20524	0.3876	-0.03881	-0.01809	-0.01831	-0.00637	0.04531	0.08282
1.44766	0.15954	0.04875	0.15307	0.01798	0.00418	0.21755	0.4199	-0.05812	-0.01482	-0.0173	-0.00564	0.04606	0.0585
1.55902	0.22521	0.09195	0.07484	0.08004	0.00122	0.21537	0.4522	-0.06861	-0.01382	-0.0163	-0.00491	0.05655	0.07722
1.67038	0.18196	0.14963	0.01114	0.1157	0.00641	0.11704	0.4845	-0.06981	-0.01305	-0.0128	-0.0035	0.06998	0.07827
1.78174	0.10498	0.17189	0.05941	0.15795	0.01236	0.08646	0.5168	-0.06489	-0.01227	-0.01792	-0.00934	0.06348	0.11171
1.8931	0.07011	0.18404	0.02702	0.17677	0.01772	0.094	0.5491	-0.06631	-0.01693	-0.01986	-0.00861	0.06446	0.11661
2.00445	0.17618	0.15834	0.06674	0.19801	0.019	0.13708	0.5814	-0.07046	-0.01616	-0.0209	-0.00856	0.06407	0.11131
2.11581	0.28139	0.04902	0.28041	0.21674	0.01619	0.14807	0.6137	-0.0839	0.00862	-0.00654	-0.00784	0.06481	0.10194
2.22717	0.34174	-0.03691	0.31189	0.1689	0.01047	0.14995	0.64599	-0.08079	0.00939	0.00465	-0.00688	0.06534	0.07377
2.33853	0.27626	-0.000471997	0.27518	0.08615	0.00437	0.14509	0.67829	-0.09967	-0.00457	-0.00091828	-0.00616	0.0611	0.07482
2.44989	0.14963	0.15675	0.19694	0.02822	0.000923194	0.18212	0.71059	-0.09453	-0.0038	0.00642	0.04757	0.05958	0.06432
2.56125	0.09307	0.16264	0.18562	0.02085	0.000928668	0.16087	0.74289	-0.11567	0.02981	0.02463	0.10288	0.06032	0.07079
2.67261	0.1399	0.09922	0.18887	0.12024	0.00986	0.08422	0.77519	0.12637	0.65479	0.51529	0.54594	0.10977	0.15587
2.78396	0.2019	0.07656	0.23054	0.22128	0.01618	0.05141	0.80749	0.6282	1.03494	0.81186	0.72265	0.36758	0.80015
2.89532	0.20611	0.0838	0.14385	0.26434	0.01748	0.09105	0.83979	0.97851	1.15642	0.84773	0.77161	0.73139	1.37513
3.00668	0.17581	0.11977	0.02786	0.29855	0.01699	0.16338	0.87209	1.07559	1.17077	0.86118	0.70552	0.76316	1.39702
3.11804	0.12941	0.14039	-0.01773	0.2625	0.01588	0.23687	0.90439	1.05421	1.01933	0.74145	0.6127	0.74307	1.19467
3.2294	0.20712	0.12407	0.07505	0.22899	0.00998	0.16352	0.93669	0.99547	0.85	0.61809	0.43109	0.62807	0.97194
3.34076	0.29376	0.15153	0.20711	0.23967	0.00435	0.05928	0.96899	0.88735	0.7126	0.47435	0.32626	0.52802	0.76053
3.45212	0.2255	0.07587	0.24777	0.25517	-0.000906957	0.04799	1.00129	0.81886	0.56342	0.37319	0.23321	0.44994	0.55637
3.56347	0.07938	0.00612	0.25882	0.30759	-0.000294855	0.18554	1.03359	0.73474	0.46611	0.28063	0.18682	0.3243	0.43533
3.67483	-0.01103	0.05034	0.22212	0.32584	0.00659	0.24905	1.06589	0.62956	0.36585	0.21141	0.13725	0.27136	0.2896
3.78619	0.07935	0.15293	0.17489	0.27491	0.01566	0.13513	1.09819	0.54567	0.27895	0.15871	0.07817	0.19147	0.2193
3.89755	0.27456	0.16674	0.16486	0.20215	0.02071	0.0819	1.13049	0.47287	0.21561	0.09968	0.0508	0.14691	0.12883
4.00891	0.36375	0.09281	0.13286	0.11341	0.01975	0.08559	1.16279	0.38988	0.1731	0.08616	0.04698	0.07697	0.10179
4.12027	0.27968	0.00502	0.14708	0.08717	0.01355	0.17367	1.19509	0.32999	0.11497	0.062	0.01304	0.06707	0.041
4.23163	0.18125	0.07092	0.13925	0.16742	0.0056	0.21031	1.22739	0.26739	0.09149	0.02765	-0.01388	0.04266	0.04136
4.34298	0.05486	0.13798	0.11887	0.24882	0.00242	0.12589	1.25969	0.22244	0.07911	0.01571	-0.01543	0.01463	0.01589
4.45434	0.00551	0.13208	0.14256	0.26697	0.00181	-0.00615	1.29199	0.16458	0.06763	0.02054	0.00226	0.0097	-0.02157
4.5657	0.06494	0.05708	0.19324	0.29836	0.00653	-0.00432	1.32429	0.13209	0.06566	0.00997	0.01679	-0.01425	-0.04523
4.67706	0.17436	0.0541	0.27084	0.4274	0.01522	0.13352	1.35659	0.10504	0.04694	-0.00264	0.0021	-0.01351	-0.02652
4.78842	0.29874	0.06518	0.32827	0.50661	0.0161	0.21583	1.38889	0.1029	0.02888	-0.01685	-0.00558	-0.02161	-0.04677
4.89978	0.31058	0.10671	0.31919	0.50879	0.01379	0.25275	1.42119	0.06973	-0.00162	-0.02131	-0.00487	-0.01794	-0.04506
5.01114	0.22171	0.07596	0.21353	0.49024	0.01319	0.10652	1.45349	0.02953	-0.01084	-0.01988	-0.02704	-0.01517	-0.03768
5.12249	0.16234	0.09592	0.11021	0.45335	0.01378	0.04442	1.48579	0.01039	-0.01689	-0.03657	-0.02633	-0.01671	-0.02352
5.23385	0.21263	0.10605	0.09576	0.36967	0.01102	0.1444	1.51809	0.01187	-0.02838	-0.03198	-0.03107	-0.01009	-0.02338
5.34521	0.20321	0.0762	0.05127	0.22385	0.0055	0.09783	1.55039	-0.0127	-0.02809	-0.01787	-0.02946	-0.00936	0.03495
5.45657	0.11902	0.00146	0.0483	0.07859	-0.000776847	0.00628	1.58269	-0.04044	-0.01873	-0.02121	-0.03464	-0.00863	0.05139
5.56793	0.07821	0.00708	0.12884	-0.00148	-0.000381091	0.01389	1.61499	-0.02357	-0.01845	-0.01956	-0.01967	-0.02035	0.06646
5.67929	0.09996	0.10908	0.14835	-0.08283	0.00972	0.12299	1.64729	-0.03138	-0.06141	-0.000704366	-0.00538	-0.00196	0.07813
5.79065	0.21206	0.10427	0.13333	-0.06259	0.01488	0.28363	1.67959	-0.04124	-0.04754	0.00796	-0.00967	0.01847	0.09593
5.902	0.31229	0.03287	0.14518	0.11052	0.01755	0.31301	1.71189	-0.04815	-0.0357	0.00531	0.0078	0.05	0.08654
6.01336	0.29774	0.0239	0.19176	0.32958	0.01685	0.22389	1.74419	-0.05688	-0.03179	0.00174	0.00238	0.05073	0.07217
6.12472	0.20511	0.11395	0.18905	0.55368	0.01369	0.07838	1.77649	-0.05428	-0.03467	0.0027	0.01191	0.04602	0.06414
6.23608	0.12851	0.14297	0.14666	0.61687	0.00849	-0.00598	1.80879	-0.05417	-0.03281	0.00887	0.01261	0.06214	0.07355
6.34744	0.10665	0.09653	0.07828	0.62176	0.00148	-0.000334475	1.84109	-0.05157	-0.03207	-0.000356513	0.01421	0.07442	0.06892
6.4588	0.14083	0.01178	-0.00382	0.61257	-0.00118	0.02231	1.87339	-0.05849	-0.02929	-0.01231	0.0149	0.07514	0.04616
6.57016	0.18375	0.00604	-0.01458	0.55845	0.000325027	0.16506	1.90568	-0.06157	-0.02856	-0.01452	-2.69784e-05	0.07814	0.05466
6.68151	0.19034	0.0476	0.04594	0.50407	0.01237	0.22695	1.93798	-0.0678	-0.02783	-0.00699	-0.00114	0.07387	0.0772
6.79287	0.1611	0.07916	0.19348	0.45036	0.01626	0.18156	1.97028	-0.05321	-0.03842	0.00393	0.01698	0.06146	0.107
6.90423	0.13822	0.07029	0.28696	0.41353	0.0164	0.07032	2.00258	-0.04134	-0.03769	0.00715	0.00975	0.07124	0.13362
7.01559	0.20817	0.08923	0.32161	0.40601	0.0167	0.03734	2.03488	-0.04781	-0.02563	0.00811	0.01044	0.08464	0.14076
7.12695	0.29347	0.10192	0.27614	0.38229	0.0126	0.12599	2.06718	-0.03775	-0.03124	0.03013	-0.00382	0.08536	0.13476
7.23831	0.25429	0.09032	0.21125	0.33655	0.00584	0.17684	2.09948	-0.02271	0.01501	0.05576	0.07343	0.0777	0.15051
7.34967	0.17485	0.06358	0.18771	0.24267	0.00233	0.12917	2.13178	0.2605	0.73893	0.65783	0.62223	0.09745	0.23035
7.46102	0.10359	0.08826	0.23392	0.16039	0.00348	0.08211	2.16408	0.69025	1.03976	0.82208	0.77399	0.45784	0.95208
7.57238	0.07425	0.09921	0.24411	0.08852	0.00217	0.06049	2.19638	0.9875	1.14467	0.84545	0.77083	0.69773	1.35467
7.68374	0.1364	0.0882	0.18917	0.06149	0.00508	0.10992	2.22868	1.051	1.08606	0.82715	0.68794	0.69528	1.319
7.7951	0.20914	0.04842	0.11844	0.13617	0.01105	0.18761	2.26098	1.03319	0.93888	0.68156	0.54389	0.65704	1.10259
7.90646	0.26106	0.06572	0.01473	0.28234	0.01072	0.20269	2.29328	0.95718	0.76159	0.58285	0.44719	0.57191	0.85039
8.01782	0.33162	0.16876	-0.00502	0.35281	0.01255	0.18719	2.32558	0.86463	0.63774	0.43952	0.31967	0.47728	0.61133
8.12918	0.27368	0.11992	0.11833	0.39832	0.01504	0.09653	2.35788	0.77321	0.48354	0.35168	0.21278	0.36633	0.4486
8.24053	0.11307	0.05734	0.20439	0.47333	0.01441	0.05168	2.39018	0.6306	0.38822	0.26656	0.15774	0.28596	0.34385
8.35189	-0.02694	0.01944	0.21432	0.55137	0.00987	0.05958	2.42248	0.60214	0.32666	0.17736	0.10542	0.25791	0.23411
8.46325	0.00425	0.03505	0.18718	0.58985	0.00418	0.1548	2.45478	0.50188	0.24902	0.14659	0.07417	0.19634	0.15744
8.57461	0.1884	0.11896	0.13824	0.58649	0.00309	0.21199	2.48708	0.41748	0.20625	0.10087	0.04314	0.14609	0.08553
8.68597	0.32939	0.1429	0.08283	0.58644	0.00278	0.18908	2.51938	0.34349	0.1354	0.05357	0.0377	0.14703	0.04532
8.79733	0.36709	0.0853	0.07706	0.56785	0.00752	0.14699	2.55168	0.30551	0.10984	0.03594	0.01506	0.06802	-0.00168
8.90869	0.25613	0.0398	0.07446	0.50989	0.00958	0.1465	2.58398	0.24715	0.09651	0.03597	0.00622	0.05151	-0.00383
9.02004	0.13035	0.04349	0.08763	0.40196	0.00993	0.14594	2.61628	0.21755	0.06846	0.01358	0.01595	0.03456	-0.0232
9.1314	0.03994	0.06144	0.04899	0.26876	0.0097	0.08818	2.64858	0.16961	0.05785	0.000473357	-0.01077	0.01851	-0.05548
9.24276	-0.00559	0.10827	0.0576	0.14473	0.01205	0.04591	2.68088	0.14725	0.02957	-0.04322	0.00757	0.0131	-0.04313
9.35412	0.06508	0.15352	0.15172	0.04181	0.01164	0.03914	2.71318	0.09228	-0.00165	-0.03027	-0.01123	0.0002235	-0.04484
9.46548	0.22671	0.1512	0.21903	-0.02332	0.00752	0.03306	2.74548	0.07876	-0.01317	-0.02685	-0.01056	-0.00383	-0.05674
9.57684	0.30935	0.15252	0.28544	0.02709	0.00364	0.0856	2.77778	0.06728	-0.01631	-0.02818	-0.02325	-0.01218	-0.06025
9.6882	0.30177	0.09907	0.30586	0.15169	0.00264	0.16399	2.81008	0.02023	-0.0156	-0.02181	-0.02258	-0.02008	-0.06762
9.79955	0.21589	-0.00612	0.27734	0.25521	0.00628	0.17702	2.84238	0.01984	-0.01172	-0.00843	-0.03369	-0.01688	-0.02199
9.91091	0.12992	0.00207	0.22635	0.36961	0.00933	0.19521	2.87468	-0.0066	0.000769293	-1.95493e-05	-0.04819	-0.01798	-0.00716
10.0223	0.14304	0.10936	0.16429	0.48851	0.01355	0.16272	2.90698	-0.0036	-0.03273	0.0009092	-0.04752	-0.01728	-0.000713412
10.1336	0.17294	0.14764	0.13566	0.51735	0.01375	0.09675	2.93928	-0.01554	-0.03406	-0.00835	-0.04685	-0.01657	-0.00513
10.245	0.19496	0.13707	0.0867	0.52294	0.01261	0.02457	2.97158	-0.02409	-0.02905	-0.00925	-0.03395	-0.01587	-0.00911
10.3564	0.19269	0.09165	0.08987	0.52017	0.00996	-0.03023	3.00388	-0.04714	-0.01634	-0.00107	-0.03328	-0.0163	-0.00855
10.4677	0.199	0.06926	0.06828	0.50586	0.00547	0.0465	3.03618	-0.05297	-0.02085	0.000764007	-0.03193	-0.0233	0.00446
10.5791	0.16844	0.12354	0.04452	0.4864	0.000238699	0.14441	3.06848	-0.04476	-0.02875	0.01233	-0.017	-0.0226	-0.0242
10.6904	0.10545	0.13833	0.08344	0.45402	0.000561735	0.20485	3.10078	-0.04267	-0.03212	-0.000337835	-0.01633	-0.000606114	-0.00689
10.8018	0.07514	0.10803	0.12999	0.41148	0.00813	0.16385	3.13307	-0.04647	-0.0364	-0.02591	-0.01567	0.01482	-0.00837
10.9131	0.1019	0.11611	0.14975	0.36333	0.01283	0.13688	3.16537	-0.03962	-0.0357	-0.02024	-0.015	0.00805	0.00238
11.0245	0.21689	0.09525	0.14709	0.30482	0.01373	0.14046	3.19767	-0.04275	-0.0375	-0.02362	-0.02929	0.01079	0.00452
11.1359	0.24479	0.07519	0.13912	0.21151	0.01299	0.1322	3.22997	-0.06015	-0.04156	-0.0227	-0.03044	0.02122	0.04131
11.2472	0.18719	0.07051	0.12957	0.09321	0.00914	0.1592	3.26227	-0.07663	-0.02455	0.01536	0.00805	0.06314	0.01265
11.3586	0.12122	0.12825	0.14412	0.02435	0.00622	0.0968	3.29457	-0.07568	-0.02295	0.02511	0.01369	0.08513	0.02044
11.4699	0.11243	0.17434	0.15688	0.0131	0.00395	0.03059	3.32687	-0.07315	-0.02157	0.01901	0.03949	0.06975	0.02643
11.5813	0.13477	0.16592	0.14564	0.06882	0.00365	0.01039	3.35917	-0.07696	-0.02382	0.01313	0.04128	0.07294	0.02426
11.6927	0.15959	0.11906	0.07017	0.15697	0.00317	0.03307	3.39147	-0.0708	-0.01905	0.01405	0.03718	0.03943	0.03637
11.804	0.15709	0.07213	-0.00237	0.225	0.00414	0.12978	3.42377	-0.07687	-0.01836	0.02832	0.05324	0.04013	0.05028
11.9154	0.12263	0.15737	0.00418	0.24962	0.00998	0.2295	3.45607	-0.07253	-0.0265	0.02628	0.07338	0.03833	0.02478
12.0267	0.11776	0.2087	0.06901	0.2731	0.01084	0.27	3.48837	0.10236	0.60838	0.54292	0.53381	0.06915	0.05908
12.1381	0.16686	0.15335	0.12946	0.32581	0.01029	0.22054	3.52067	0.58187	1.00656	0.79139	0.73084	0.33054	0.58351
12.2494	0.20394	0.04087	0.251	0.42539	0.00789	0.13899	3.55297	0.90126	1.08879	0.85549	0.71337	0.66441	1.24881
12.3608	0.18344	-0.02305	0.26848	0.49562	0.00688	0.09559	3.58527	1.04489	1.07996	0.84666	0.67915	0.69499	1.31459
12.4722	0.11515	0.0493	0.25405	0.49542	0.00561	0.08941	3.61757	1.04492	0.97239	0.73591	0.53122	0.6719	1.13462
12.5835	0.09407	0.1444	0.20609	0.47442	0.00671	0.12137	3.64987	0.97814	0.80887	0.60273	0.43924	0.58675	0.87923
12.6949	0.11023	0.18213	0.15161	0.43803	0.00694	0.1388	3.68217	0.87874	0.61998	0.4623	0.34136	0.47352	0.66959
12.8062	0.11508	0.12934	0.0885	0.40239	0.00524	0.12256	3.71447	0.7748	0.50244	0.36513	0.23103	0.38633	0.47354
12.9176	0.1098	0.12006	0.03753	0.35911	0.00575	0.09173	3.74677	0.71934	0.40347	0.27386	0.17914	0.30911	0.33185
13.029	0.11522	0.15446	0.02904	0.33645	0.00881	0.10552	3.77907	0.59321	0.29928	0.22947	0.12067	0.24593	0.24451
13.1403	0.12319	0.12845	0.00176	0.28531	0.00829	0.12794	3.81137	0.51237	0.26893	0.15857	0.07784	0.1832	0.13611
13.2517	0.22832	0.08127	0.02847	0.2078	0.00825	0.1294	3.84367	0.45396	0.17268	0.1298	0.05266	0.12161	0.05716
13.363	0.25742	0.1141	0.08383	0.15537	0.01038	0.12479	3.87597	0.38989	0.16045	0.09695	0.03337	0.11006	0.00855
13.4744	0.21649	0.14864	0.14152	0.15036	0.01157	0.12019	3.90827	0.3215	0.10745	0.05006	0.01749	0.07315	-0.03258
13.5858	0.15824	0.19346	0.18434	0.17356	0.01223	0.10975	3.94057	0.23976	0.08639	0.04575	0.00341	0.03964	-0.04449
13.6971	0.08072	0.15631	0.2121	0.17016	0.00959	0.02992	3.97287	0.18633	0.08616	0.02241	-0.0152	0.02289	-0.06162
13.8085	0.03948	0.05531	0.19505	0.14898	0.00473	0.01313	4.00517	0.18158	0.07235	0.01765	-0.00526	0.01632	-0.09709
13.9198	0.05365	0.029	0.25373	0.1609	0.00070291	0.07031	4.03747	0.1585	0.05037	0.02035	-0.02704	0.01701	-0.09836
14.0312	0.07557	0.10686	0.24516	0.23724	-0.000863879	0.14556	4.06977	0.12114	0.02387	-0.0039	-0.02617	0.00229	-0.10416
14.1425	0.12232	0.12961	0.20799	0.30191	0.00397	0.17917	4.10207	0.09601	-0.00309	-0.00934	-0.02553	-0.01356	-0.11223
14.2539	0.13062	0.11678	0.12797	0.29733	0.00941	0.15853	4.13437	0.08175	-0.01124	-0.000292718	-0.02557	-0.01604	-0.12506
14.3653	0.18604	0.09651	0.0335	0.30783	0.01119	0.12411	4.16667	0.05685	0.00324	0.000598899	-0.02493	-0.01378	-0.12407
14.4766	0.2156	0.10143	-0.00405	0.32889	0.01189	0.09452	4.19897	0.04213	-0.00741	-0.00485	-0.01048	-0.0131	-0.11243
14.588	0.1786	0.15348	-0.00547	0.3442	0.0109	0.065	4.23127	0.02583	-0.00673	-0.006	-0.00916	-0.00652	-0.07973
14.6993	0.1282	0.13954	0.03923	0.37165	0.00908	0.10895	4.26357	0.02244	-0.01761	-0.02641	-0.01192	-0.00516	-0.07127
14.8107	0.05094	0.11492	0.16147	0.37743	0.00613	0.08911	4.29587	-0.007	-0.03937	-0.01918	-0.01173	-0.02034	-0.06212
14.9221	-0.0014	0.11474	0.19811	0.39275	0.00381	0.08977	4.32817	-0.00088288	-0.0387	-0.01829	-0.0111	-0.00561	-0.06136
15.0334	0.10678	0.14442	0.16501	0.42732	0.00183	0.0864	4.36047	-0.04165	-0.03939	-0.01853	-0.00729	-0.00991	-0.0649
15.1448	0.22908	0.15093	0.11573	0.44753	2.79915e-06	0.12502	4.39276	-0.04142	-0.03714	-0.00565	-0.00915	-0.00924	-0.04942
15.2561	0.26894	0.14037	0.10103	0.45696	0.00568	0.18303	4.42506	-0.04663	-0.04281	-0.01155	-0.00692	-0.01807	-0.03575
15.3675	0.22201	0.09845	0.13472	0.44822	0.01372	0.21512	4.45736	-0.05161	-0.04056	-0.00184	-0.00562	-0.01196	-0.0171
15.4788	0.10875	0.05681	0.11563	0.39665	0.01458	0.16546	4.48966	-0.05048	-0.04148	-0.01296	-0.00295	-0.0072	-0.01679
15.5902	0.01718	0.0442	0.07488	0.33398	0.01411	0.08164	4.52196	-0.06318	-0.039	-0.01571	-0.01002	-0.00743	-0.00516
15.7016	0.04197	0.07632	0.02859	0.25467	0.00986	-0.01106	4.55426	-0.06273	-0.04332	-0.03317	-0.00938	-0.00676	-0.01935
15.8129	0.04089	0.11128	-0.01024	0.14927	0.00527	-0.000383898	4.58656	-0.06953	-0.05058	-0.01191	-0.00875	-0.00608	-0.01497
15.9243	0.13424	0.15854	0.02894	0.06858	0.00161	0.08654	4.61886	-0.06772	-0.0583	-0.01103	-0.000874995	0.00207	-0.0047
16.0356	0.19142	0.15529	0.06462	0.00532	0.00278	0.18521	4.65116	-0.07294	-0.05628	-0.01015	-0.00863	0.00252	-0.00576
16.147	0.20036	0.09065	0.05959	-0.0118	0.00474	0.1384	4.68346	-0.07341	-0.06672	-0.00066487	-0.008	0.005	0.00384
16.2584	0.15524	0.02709	0.07493	0.07538	0.00643	0.03646	4.71576	-0.06119	-0.04726	-1.81768e-05	-0.000579865	0.00568	-0.01035
16.3697	0.14417	0.08325	0.09344	0.16764	0.00893	-0.00872	4.74806	-0.06483	-0.04728	-0.00503	-0.00539	0.00635	-0.02296
16.4811	0.10435	0.16644	0.11921	0.21283	0.01098	0.05402	4.78036	-0.07616	-0.04662	-0.00416	0.0129	0.00702	0.01652
16.5924	0.09888	0.15	0.20569	0.26364	0.00899	0.15874	4.81266	-0.03632	0.16784	0.2334	0.32134	0.00792	0.02543
16.7038	0.12483	0.08634	0.26402	0.31364	0.01044	0.13959	4.84496	0.39604	0.82759	0.73731	0.65219	0.1728	0.33376
16.8151	0.11535	0.06635	0.26566	0.36166	0.01123	0.02794	4.87726	0.80847	1.01895	0.78461	0.73389	0.54605	1.08805
16.9265	0.10239	0.11964	0.24931	0.36813	0.01109	-0.02925	4.90956	1.00232	1.08415	0.77982	0.70122	0.69077	1.36853
17.0379	0.06373	0.11904	0.18971	0.38673	0.00777	0.01287	4.94186	1.06776	1.0266	0.73109	0.57591	0.68306	1.24924
17.1492	0.08975	0.07803	0.13066	0.3893	0.00293	0.1405	4.97416	0.99322	0.85829	0.5938	0.45038	0.64862	1.02803
17.2606	0.10085	0.06049	0.0934	0.39573	0.000578407	0.25845	5.00646	0.91076	0.71557	0.47961	0.34115	0.53537	0.77216
17.3719	0.11401	0.12497	0.0929	0.38301	-0.000210798	0.22255	5.03876	0.84119	0.5758	0.38761	0.26453	0.44226	0.54891
17.4833	0.20675	0.14031	0.09241	0.355	0.00425	0.09039	5.07106	0.7175	0.4512	0.30196	0.17003	0.30681	0.37232
17.5947	0.2233	0.13385	0.07159	0.33465	0.01115	0.01698	5.10336	0.63933	0.3608	0.22468	0.1215	0.25199	0.24238
17.706	0.16077	0.11721	0.07097	0.316	0.01281	0.03509	5.13566	0.55935	0.30142	0.17957	0.10671	0.18584	0.16794
17.8174	0.10398	0.12809	0.04866	0.30734	0.01333	0.12437	5.16796	0.48209	0.20604	0.1152	0.07403	0.16385	0.06495
17.9287	0.05049	0.12515	0.06861	0.32418	0.01191	0.18487	5.20026	0.41978	0.17453	0.07507	0.07148	0.09363	0.04237
18.0401	0.01705	0.07236	0.09694	0.31554	0.00759	0.15332	5.23256	0.32847	0.14505	0.04761	0.04786	0.06485	0.01277
18.1515	0.07263	-0.000163974	0.10176	0.29508	0.00417	0.06415	5.26486	0.30035	0.09836	0.04009	0.02175	0.0363	-0.01367
18.2628	0.16761	-0.0156	0.10534	0.24321	0.0039	0.0066	5.29716	0.23871	0.07862	0.0439	0.00221	0.03696	-0.06162
18.3742	0.20246	0.07456	0.11084	0.17533	0.00493	0.00949	5.32946	0.18794	0.0736	0.03434	-0.01847	0.02222	-0.08533
18.4855	0.21118	0.143	0.10197	0.12747	0.00501	0.11361	5.36176	0.16231	0.05408	0.03519	-0.02126	0.02288	-0.09432
18.5969	0.21186	0.14892	0.05965	0.08902	0.00685	0.1595	5.39406	0.13962	0.04204	0.01499	-0.02314	-0.01654	-0.1228
18.7082	0.17797	0.10551	0.02967	0.06316	0.0079	0.11857	5.42636	0.11988	0.03136	0.01063	-0.03929	-0.01611	-0.13293
18.8196	0.08521	0.11411	0.03399	0.0885	0.00754	0.03309	5.45866	0.09356	0.032	-0.01547	-0.03415	-0.05056	-0.13377
18.931	0.00144	0.11312	0.04074	0.11594	0.00928	0.00871	5.49096	0.04029	0.03241	-0.00487	-0.03535	-0.05488	-0.1328
19.0423	-0.02775	0.10397	0.05316	0.14025	0.01159	0.06121	5.52326	0.04071	-0.00568	0.00572	-0.03225	-0.05422	-0.11235
19.1537	0.05253	0.06268	0.10712	0.1518	0.01309	0.06117	5.55556	0.02254	-0.00912	0.00295	-0.0373	-0.0334	-0.07197
19.265	0.15837	0.06982	0.1641	0.19043	0.00992	0.05347	5.58786	0.01027	-0.01935	-0.00413	-0.05097	-0.04203	-0.09297
19.3764	0.20335	0.13518	0.16345	0.24881	0.00471	0.01003	5.62016	-0.01764	-0.02777	-0.00554	-0.04945	-0.06266	-0.10514
19.4877	0.21163	0.18298	0.16533	0.30445	0.00247	0.00189	5.65245	-0.03445	-0.03167	-0.00243	-0.01782	-0.04298	-0.11346
19.5991	0.13847	0.12728	0.13504	0.3533	-0.000202105	0.06888	5.68475	-0.03926	-0.03126	-0.00158	0.01518	-0.04232	-0.11069
19.7105	0.08963	0.1156	0.13113	0.38172	-0.000362355	0.14967	5.71705	-0.04587	-0.03063	-0.000733597	0.01375	-0.04167	-0.10338
19.8218	0.09423	0.11461	0.15067	0.42355	0.00432	0.14157	5.74935	-0.04117	-0.02999	0.000112685	-0.000373616	-0.02357	-0.09991
19.9332	0.0896	0.06421	0.17749	0.44241	0.00998	0.11501	5.78165	-0.03691	-0.02936	0.00821	-0.01562	-0.01498	-0.06362
20.0445	0.10746	0.01269	0.17552	0.46218	0.01367	0.0829	5.81395	-0.04128	-0.02873	-0.00613	-0.01525	-0.01433	-0.03208
20.1559	0.19034	0.04226	0.15605	0.47078	0.01394	0.05039	5.84625	-0.059	-0.0281	-0.01706	-0.02235	-0.01367	-0.0241
20.2673	0.18465	0.09106	0.08531	0.44749	0.01351	0.08946	5.87855	-0.05815	-0.03313	-0.01871	-0.02175	-0.02503	-0.00841
20.3786	0.16313	0.1011	0.02402	0.40843	0.01301	0.09291	5.91085	-0.06839	-0.02186	-0.02806	-0.02205	-0.02438	-0.02103
20.49	0.12764	0.06949	0.01095	0.35491	0.01009	0.09666	5.94315	-0.07684	-0.02644	-0.02178	-0.02145	-0.02644	-0.02641
20.6013	0.07699	0.02342	0.01615	0.28109	0.0057	0.10396	5.97545	-0.07101	-0.02581	-0.02139	-0.02085	-0.02579	-0.02545
20.7127	0.05655	0.05959	0.04338	0.20901	0.0035	0.07434	6.00775	-0.05703	-0.02519	-0.01874	-0.02026	-0.02513	-0.03333
20.824	0.10125	0.09881	0.03623	0.14693	0.0034	0.08611	6.04005	-0.05437	-0.02456	-0.0204	-0.02668	-0.00614	-0.0233
20.9354	0.1499	0.08043	0.00276	0.06553	0.00276	0.08191	6.07235	-0.05716	-0.0296	-0.01186	-0.02563	-0.00549	-0.04975
21.0468	0.16808	0.06226	-0.00948	0.01501	0.00404	0.09814	6.10465	-0.05609	-0.02897	-0.00355	-0.02142	-0.00484	-0.06192
21.1581	0.17169	0.04013	-0.01346	-0.00245	0.00881	0.07411	6.13695	-0.05479	-0.02835	0.00952	-0.0335	-0.00419	-0.05983
21.2695	0.16316	0.06756	0.07696	-0.00123	0.01036	0.01193	6.16925	-0.05373	-0.02773	0.01556	-0.01887	-0.00354	-0.06317
21.3808	0.17279	0.10356	0.17411	-0.01081	0.0099	-0.0383	6.20155	-0.04406	0.01253	0.04448	0.03722	-0.00289	-0.04817
21.4922	0.13835	0.0848	0.18372	0.0028	0.00912	-0.0028	6.23385	0.31033	0.75446	0.62355	0.60223	0.05166	0.09389
21.6036	0.08205	0.04797	0.17713	0.09852	0.01049	0.08851	6.26615	0.70119	0.98928	0.79312	0.75707	0.45932	0.95506
21.7149	0.02533	0.09503	0.12046	0.22598	0.01181	0.15231	6.29845	0.96996	1.0762	0.82407	0.7196	0.68102	1.25771
21.8263	0.06404	0.12368	0.04842	0.28557	0.01041	0.15516	6.33075	1.00862	1.01045	0.78799	0.64251	0.69661	1.22288
21.9376	0.14149	0.12988	-0.00465	0.31099	0.0076	0.07733	6.36305	0.95645	0.89623	0.63774	0.48388	0.62455	0.98443
22.049	0.18695	0.11104	-0.00598	0.33665	0.00469	0.02319	6.39535	0.89228	0.68508	0.51151	0.36057	0.54117	0.72696
22.1604	0.21315	0.13629	0.06418	0.38761	0.000603836	0.04835	6.42765	0.83761	0.56135	0.42445	0.28302	0.40434	0.5218
22.2717	0.19392	0.11985	0.13207	0.39792	-0.00133	0.08339	6.45995	0.715	0.43378	0.32313	0.20343	0.36217	0.34044
22.3831	0.11791	0.03936	0.16654	0.41777	0.00437	0.09337	6.49225	0.62568	0.30891	0.23268	0.12475	0.25886	0.23946
22.4944	0.0997	0.0096	0.15746	0.41512	0.0108	0.03744	6.52455	0.53976	0.23637	0.20746	0.09634	0.22281	0.16431
22.6058	0.12885	0.00397	0.14794	0.41756	0.01443	0.01648	6.55685	0.44297	0.20391	0.12901	0.08424	0.15663	0.07263
22.7172	0.17331	0.03801	0.12643	0.41634	0.01534	-0.00884	6.58915	0.40122	0.19252	0.08499	0.04474	0.13644	0.02806
22.8285	0.18214	0.07963	0.14907	0.39402	0.01439	0.03124	6.62145	0.35312	0.12586	0.06475	0.03875	0.10854	-0.01266
22.9399	0.14166	0.06908	0.17098	0.36879	0.01099	0.0747	6.65375	0.28123	0.1181	0.04496	0.02303	0.04417	-0.05973
23.0512	0.10959	0.03425	0.16653	0.32823	0.00608	0.10739	6.68605	0.23969	0.07023	0.01226	-0.01127	0.02058	-0.07871
23.1626	0.05664	0.07702	0.12112	0.27658	0.00143	0.1096	6.71835	0.21061	0.0448	0.01195	-0.01136	0.01217	-0.08569
23.2739	-0.01039	0.1099	0.0614	0.23043	-0.000192644	0.06326	6.75065	0.17044	0.03748	0.02182	-0.01871	-0.006	-0.09991
23.3853	-0.00547	0.09239	0.00973	0.17994	0.00244	0.04054	6.78295	0.12912	0.0168	0.0095	-0.02311	-0.01306	-0.11437
23.4967	0.15189	0.07806	-0.00268	0.14033	0.00418	0.09413	6.81525	0.09665	0.014	-0.01482	-0.04541	-0.01242	-0.10776
23.608	0.28019	0.0739	-0.01086	0.08611	0.00748	0.08727	6.84755	0.07934	0.01031	-0.02488	-0.04506	-0.00861	-0.10681
23.7194	0.28102	0.11251	-0.00396	0.03656	0.01082	0.0776	6.87984	0.05886	0.01091	-0.02723	-0.04448	-0.01319	-0.10993
23.8307	0.20985	0.12299	0.0039	0.00184	0.01077	0.11431	6.91214	0.0343	0.00722	-0.03344	-0.04548	-0.00507	-0.0954
23.9421	0.11546	0.10147	0.01263	-0.02229	0.00944	0.10193	6.94444	0.03647	-0.00645	-0.03263	-0.03381	-0.03003	-0.11121
24.0535	0.04331	0.08832	0.02628	-0.0263	0.00918	0.06626	6.97674	0.02505	-0.00517	-0.03182	-0.03324	-0.0192	-0.1293
24.1648	0.06238	0.11266	0.06408	0.00848	0.0095	0.08011	7.00904	0.01158	-0.01816	-0.03418	-0.03266	-0.01426	-0.12065
24.2762	0.14327	0.11552	0.1103	0.06181	0.01016	0.07191	7.04134	0.0065	-0.02231	-0.02453	-0.05133	-0.01363	-0.08596
24.3875	0.14603	0.05224	0.10938	0.13138	0.00807	0.04273	7.07364	-0.00198	-0.02171	-0.01761	-0.04329	-0.00212	-0.09068
24.4989	0.10305	-0.00616	0.12305	0.22962	0.00476	0.02674	7.10594	-0.00865	-0.02972	-0.02948	0.04494	-0.00149	-0.10332
24.6102	0.07663	-0.02581	0.14389	0.32622	0.00168	0.0219	7.13824	-0.0237	-0.03546	-0.03049	0.04212	-0.000858803	-0.10079
24.7216	0.07898	0.00426	0.13394	0.35617	-0.000728703	0.04772	7.17054	-0.03762	-0.04506	-0.03126	0.01641	-0.00476	-0.05863
24.833	0.13101	0.04814	0.11595	0.37227	-2.51313e-05	0.08001	7.20284	-0.05494	-0.05035	-0.02706	0.01019	-0.00413	-0.06516
24.9443	0.20146	0.08145	0.09528	0.38343	0.00505	0.08215	7.23514	-0.05505	-0.04975	-0.02625	0.01076	-0.00349	-0.04995
25.0557	0.2339	0.14292	0.07604	0.39301	0.00927	0.05704	7.26744	-0.06874	-0.04916	-0.01798	0.01133	0.000986848	-0.01934
25.167	0.19087	0.13442	0.05548	0.39211	0.01306	0.05038	7.29974	-0.06636	-0.05399	-0.01717	-0.00758	0.00162	0.0192
25.2784	0.13534	0.08748	0.07556	0.37424	0.01303	0.05155	7.33204	-0.07236	-0.04185	-0.00301	-0.00814	0.00225	0.0267
25.3898	0.08055	0.05842	0.07852	0.34186	0.01144	0.07812	7.36434	-0.06319	-0.03627	-0.00561	-0.00644	-0.00279	0.03308
25.5011	0.04975	0.09232	0.08449	0.31277	0.00892	0.06888	7.39664	-0.06217	-0.03568	0.000403753	-0.00588	-0.00329	0.04353
25.6125	0.05926	0.10137	0.11666	0.27902	0.00483	0.03117	7.42894	-0.06862	-0.03509	0.0012	-0.00644	-0.01059	0.05194
25.7238	0.06666	0.08372	0.12462	0.26841	0.00325	0.00917	7.46124	-0.0676	-0.0345	0.00517	-0.00496	-0.00996	0.02639
25.8352	0.07843	0.04647	0.11304	0.24526	0.00198	0.03663	7.49354	-0.05957	-0.03391	-0.000141154	0.01145	-0.00934	0.05088
25.9465	0.12487	0.02466	0.08419	0.21945	0.00168	0.04048	7.52584	-0.05063	-0.03332	0.000655988	0.01202	0.00963	0.04842
26.0579	0.1568	0.03413	0.07944	0.18713	0.0031	0.04488	7.55814	-0.05052	-0.03228	-0.00784	0.01258	0.02815	0.03848
26.1693	0.14978	0.03685	0.14303	0.19041	0.00668	0.0656	7.59044	-0.0495	-0.03169	-0.01497	0.02311	0.02878	0.09513
26.2806	0.15332	0.01675	0.16712	0.18793	0.00745	0.13886	7.62274	-0.04849	-0.0311	-0.0067	0.02911	0.02714	0.07365
26.392	0.1566	0.00922	0.16596	0.18697	0.00813	0.13068	7.65504	0.10744	0.64534	0.52997	0.52387	0.05132	0.12736
26.5033	0.12117	0.03269	0.13609	0.1885	0.00893	0.11137	7.68734	0.52474	0.91817	0.76519	0.743	0.27504	0.62295
26.6147	0.08237	0.05594	0.07197	0.18266	0.00892	0.08417	7.71964	0.85235	1.02793	0.83235	0.75126	0.63148	1.23949
26.7261	0.0636	0.05683	0.01601	0.16749	0.00801	0.05874	7.75194	1.01304	1.04028	0.8388	0.67074	0.64502	1.31403
26.8374	0.07844	0.05411	-0.01048	0.15069	0.00662	0.04487	7.78424	0.98845	0.90973	0.7037	0.55398	0.63545	1.21395
26.9488	0.10805	0.10636	-0.00363	0.14393	0.00372	0.06653	7.81654	0.91607	0.73908	0.57062	0.39236	0.55793	0.9295
27.0601	0.13116	0.10497	0.02159	0.15238	0.00165	0.06728	7.84884	0.8498	0.58044	0.4516	0.29825	0.46342	0.72704
27.1715	0.13841	0.07053	0.0486	0.15885	0.000732058	0.07229	7.88114	0.74798	0.4911	0.36247	0.2329	0.37979	0.53409
27.2828	0.15777	0.02355	0.06175	0.15114	0.000539635	0.07217	7.91344	0.64955	0.4029	0.25929	0.17479	0.28913	0.3989
27.3942	0.12387	0.03026	0.07722	0.13331	0.00235	0.05656	7.94574	0.57898	0.32511	0.16994	0.13616	0.21953	0.29179
27.5056	0.0712	0.08135	0.09474	0.12323	0.00418	0.06065	7.97804	0.50886	0.23691	0.12927	0.093	0.13228	0.17902
27.6169	0.04907	0.09772	0.12073	0.1124	0.0046	0.07892	8.01034	0.4367	0.18607	0.11398	0.06955	0.12361	0.11246
27.7283	0.09373	0.07695	0.16128	0.13623	0.00484	0.0806	8.04264	0.37949	0.14769	0.06606	0.03387	0.07575	0.07239
27.8396	0.16756	0.03175	0.19828	0.19004	0.00627	0.0512	8.07494	0.32069	0.12358	0.02359	0.02762	0.05894	0.04207
27.951	0.1585	0.0104	0.19796	0.24762	0.00849	0.04143	8.10724	0.28273	0.06776	0.00715	0.02342	0.00429	-0.01703
28.0624	0.13157	0.02052	0.17455	0.2637	0.00867	0.0272	8.13953	0.26288	0.05361	0.01043	0.01717	0.02121	-0.00614
28.1737	0.04622	0.02399	0.13821	0.26703	0.0074	0.00617	8.17183	0.19933	0.05418	0.0137	-0.0047	0.01435	-0.02922
28.2851	-0.02189	0.04573	0.12784	0.26872	0.00414	0.07896	8.20413	0.16589	0.05023	0.000432386	-0.00437	0.01497	-0.02874
28.3964	0.00348	0.07973	0.14587	0.2599	0.00197	0.10993	8.23643	0.1662	0.03155	-0.00762	0.0195	0.01468	-0.06134
28.5078	0.06588	0.12212	0.14216	0.24392	-0.000697387	0.1326	8.26873	0.14703	0.03597	-0.00141	0.02186	-0.00147	-0.06042
28.6192	0.13258	0.12199	0.11997	0.22884	-0.000590176	0.11512	8.30103	0.08595	0.0182	-0.00267	0.02083	-0.00131	-0.05451
28.7305	0.16872	0.08422	0.08217	0.20967	0.00127	0.04464	8.33333	0.07562	-0.00842	-0.00303	0.02817	-0.000471289	-0.02482
28.8419	0.15508	0.03265	0.06254	0.19139	0.00553	0.0103	8.36563	0.06097	-0.02053	-0.01675	0.00765	0.000141475	-0.01416
28.9532	0.11249	0.04552	0.05148	0.17517	0.00663	0.03903	8.39793	0.05561	-0.02381	-0.000802873	0.01522	-0.01148	-0.02207
29.0646	0.10414	0.07174	0.05608	0.16646	0.00659	0.10712	8.43023	-0.01022	-0.028	-0.00524	0.01576	-0.01087	-0.0216
29.176	0.12548	0.05406	0.12141	0.15236	0.00624	0.11698	8.46253	-0.02464	-0.02743	-0.00492	0.00929	-0.01184	-0.03495
29.2873	0.12445	0.00984	0.14533	0.13866	0.00582	0.07399	8.49483	-0.02139	-0.02686	-0.00347	-0.01372	0.00101	-0.03108
29.3987	0.10458	-0.00582	0.13131	0.13469	0.00409	0.04298	8.52713	-0.02857	-0.02562	0.00341	-0.0236	0.00162	0.00109
29.51	0.06545	0.02186	0.11293	0.13873	0.00302	0.10321	8.55943	-0.02849	-0.02505	0.00192	-0.00109	0.00155	0.01605
29.6214	0.02564	0.05622	0.08669	0.15436	0.00197	0.13122	8.59173	-0.06647	-0.02449	0.00926	-0.000544068	0.0162	0.01607
29.7327	0.00909	0.05285	0.06032	0.16633	0.00101	0.17882	8.62403	-0.04964	-0.04816	0.01954	-2.85984e-06	0.02043	0.08176
29.8441	-0.0055	0.03038	0.05155	0.18237	-0.000179089	0.17259	8.65633	-0.04572	-0.04646	-0.00144	-0.00671	0.02398	0.07951
29.9555	0.03041	0.04646	0.07597	0.19769	-0.000649088	0.12895	8.68863	-0.03773	-0.04998	-0.00475	-0.01206	0.0221	0.06277
30.0668	0.09978	0.0476	0.13224	0.2275	0.00221	0.01574	8.72093	-0.03449	-0.05372	-0.00398	-0.01152	0.02271	0.06368
30.1782	0.16066	0.05955	0.15923	0.26914	0.00649	0.00136	8.75323	-0.03352	-0.05316	-0.01114	-0.00396	0.03781	0.06754
30.2895	0.17893	0.07935	0.16808	0.27352	0.00682	0.0942	8.78553	-0.04025	-0.0526	-0.01808	-0.00229	0.03954	0.04015
30.4009	0.15402	0.09747	0.16245	0.26917	0.00662	0.15368	8.81783	-0.05106	-0.03347	-0.01189	-0.000620304	0.03517	0.04084
30.5123	0.10206	0.11957	0.12484	0.25924	0.00542	0.13762	8.85013	-0.0682	-0.03336	0.00156	0.01124	0.03577	0.04152
30.6236	0.04142	0.10106	0.09031	0.24917	0.00395	0.04815	8.88243	-0.07132	-0.02261	0.00232	0.01177	0.03479	0.0429
30.735	0.00101	-0.00341	0.0569	0.20841	0.00227	-0.05244	8.91473	-0.06673	-0.02681	0.0101	0.01231	0.02656	0.0386
30.8463	0.01681	-0.02407	0.09718	0.20015	0.0027	-0.01385	8.94703	-0.06577	-0.02762	0.01313	0.01284	0.02717	0.03928
30.9577	0.067	0.04904	0.08987	0.16598	0.00466	0.10786	8.97933	-0.06593	-0.02887	0.01389	-0.00134	0.02687	0.0402
31.069	0.11248	0.1018	0.10006	0.13648	0.00438	0.18912	9.01163	-0.06497	-0.02832	0.01895	-0.000810987	0.02747	0.04066
31.1804	0.14809	0.09196	0.1233	0.09396	0.00271	0.17234	9.04393	-0.0708	-0.01349	0.02242	0.0072	0.02807	0.08166
31.2918	0.13969	0.06013	0.14339	0.05495	0.00122	0.08856	9.07623	-0.06984	-0.01045	0.02318	0.02404	0.0443	0.08642
31.4031	0.10108	0.03898	0.13809	0.02124	-0.000184592	-8.53884e-05	9.10853	0.23711	0.69382	0.62482	0.5942	0.0757	0.14577
31.5145	0.08325	0.03593	0.15404	0.000638277	0.000911506	0.00971	9.14083	0.65867	0.95302	0.77845	0.74422	0.39339	0.85334
31.6258	0.07392	0.02588	0.18173	-0.00914	0.00217	0.09798	9.17313	0.86935	1.02514	0.80503	0.75177	0.61414	1.24359
31.7372	0.02526	0.03302	0.18581	-0.00929	0.00369	0.13223	9.20543	0.9865	0.96295	0.73828	0.61775	0.6657	1.25876
31.8485	0.00509	0.03313	0.16263	-0.01036	0.0045	0.10279	9.23773	0.97409	0.8498	0.66248	0.49824	0.62463	1.05221
31.9599	0.01163	0.03578	0.13747	0.00955	0.00712	0.06184	9.27003	0.89441	0.6986	0.50853	0.39209	0.53032	0.76321
32.0713	0.0289	0.06381	0.12107	0.0305	0.00719	0.03138	9.30233	0.78846	0.57345	0.41099	0.26601	0.44667	0.57703
32.1826	0.07719	0.0696	0.12579	0.06314	0.00627	0.07956	9.33463	0.7149	0.45078	0.30574	0.21603	0.32428	0.41237
32.294	0.13245	0.03306	0.11486	0.08383	0.00403	0.16291	9.36693	0.64722	0.35167	0.24511	0.17556	0.25693	0.29527
32.4053	0.13516	0.01815	0.12182	0.10054	0.00196	0.17655	9.39922	0.55757	0.26502	0.19036	0.09999	0.18708	0.2049
32.5167	0.11629	0.02807	0.10755	0.12389	8.98568e-05	0.12553	9.43152	0.46135	0.23091	0.13562	0.07763	0.12675	0.14941
32.6281	0.08356	0.05909	0.07868	0.15166	-0.000135889	0.06448	9.46382	0.41156	0.1814	0.10012	0.04101	0.08749	0.06561
32.7394	0.07643	0.08507	0.02871	0.17961	-0.000225133	0.01286	9.49612	0.36698	0.15567	0.07618	0.03768	0.05411	0.02733
32.8508	0.04948	0.07188	-0.01128	0.1999	0.00103	0.03673	9.52842	0.29817	0.11001	0.07059	0.03866	0.0282	-0.00098038
32.9621	0.03988	0.0626	-0.01703	0.20934	0.00307	0.13027	9.56072	0.25948	0.0836	0.00655	0.02559	0.00185	-0.00801
33.0735	0.04949	0.0713	0.0428	0.22014	0.00368	0.15108	9.59302	0.20403	0.06511	-0.02124	0.02974	0.00289	-0.03406
33.1849	0.04843	0.07724	0.13405	0.24268	0.004	0.13337	9.62532	0.18549	0.06565	0.00962	0.00466	-0.00535	-0.05331
33.2962	0.08572	0.07433	0.14896	0.25569	0.00407	0.07729	9.65762	0.1477	0.03811	-0.00232	-0.00727	-0.00657	-0.05898
33.4076	0.12961	0.0641	0.16221	0.25482	0.00484	0.03733	9.68992	0.11081	0.02732	-0.01608	-0.00856	-0.02048	-0.07936
33.5189	0.12177	0.0086	0.17433	0.24711	0.0048	0.07094	9.72222	0.0463	-0.00113	0.00958	0.01189	-0.04729	-0.06239
33.6303	0.07986	0.00615	0.17611	0.24082	0.0049	0.14011	9.75452	0.04338	-0.00626	0.02118	0.01558	-0.05598	-0.06081
33.7416	0.02996	0.01215	0.17977	0.2342	0.00456	0.18129	9.78682	0.03684	-0.00572	0.01196	0.04531	0.01165	-0.04722
33.853	-0.00888	0.00803	0.18429	0.2209	0.00334	0.17378	9.81912	0.03755	-0.00518	0.01405	0.0447	0.01428	-0.04247
33.9644	-0.02198	-0.00487	0.18467	0.22915	0.00198	0.12119	9.85142	-0.00229	-0.00782	0.02272	0.03909	0.03321	-0.04248
34.0757	0.00097398	0.00348	0.18563	0.2165	0.000411666	0.07297	9.88372	-0.00044443	-0.01589	0.0196	0.02738	0.0338	-0.04475
34.1871	0.03179	0.02816	0.1705	0.20159	0.000125578	0.02979	9.91602	0.01045	-0.01852	0.00947	-0.000415362	0.03439	-0.03864
34.2984	0.07619	0.06262	0.166	0.19176	0.000414331	0.04222	9.94832	-0.02508	-0.02637	0.0102	9.87012e-05	0.03498	0.00144
34.4098	0.11644	0.09849	0.16984	0.17319	0.00159	0.08499	9.98062	-0.03072	-0.02584	0.01093	0.000612115	0.03579	-0.00333
34.5212	0.14245	0.09408	0.16332	0.15377	0.00309	0.09299	10.0129	-0.03659	-0.02531	0.01166	-0.000464012	0.03637	0.00754
34.6325	0.16733	0.07593	0.16081	0.12721	0.00422	0.08423	10.0452	-0.03566	-0.02659	0.0099	-0.01875	0.03696	0.03425
34.7439	0.14902	0.07191	0.14819	0.1022	0.00478	0.05537	10.0775	-0.03474	-0.03308	0.01062	-0.01824	0.03755	0.03514
34.8552	0.12379	0.08731	0.11995	0.0693	0.00492	0.02774	10.1098	-0.04219	-0.0321	0.00343	-0.01772	0.04017	0.03853
34.9666	0.07814	0.07367	0.08206	0.03846	0.00531	0.07006	10.1421	-0.05598	-0.03157	0.01344	0.01426	0.04076	0.06412
35.078	0.05734	0.08302	0.06041	0.0129	0.0066	0.1111	10.1744	-0.04872	-0.02878	0.02233	0.01704	0.05221	0.07791
35.1893	0.0524	0.09232	0.06198	-0.00559	0.00552	0.10791	10.2067	-0.0478	-0.02825	0.01762	0.018	0.0528	0.06522
35.3007	0.04685	0.09664	0.06838	-0.02739	0.00298	0.09145	10.239	-0.05322	-0.02772	0.03012	0.01851	0.05338	0.07314
35.412	0.04837	0.07893	0.0818	-0.03729	0.000870723	0.07262	10.2713	-0.07495	-0.0272	0.03153	0.02083	0.04468	0.06746
35.5234	0.04116	0.02557	0.1235	-0.03645	-0.000811921	0.02692	10.3036	-0.08966	-0.02667	0.03225	0.00729	0.0396	0.06858
35.6347	0.01573	-0.01872	0.13206	-0.02263	-0.00172	0.05522	10.3359	-0.08444	-0.02615	0.03002	0.0078	0.04018	0.03232
35.7461	0.00314	-0.00233	0.13226	0.01633	-0.00114	0.15204	10.3682	-0.06903	-0.02562	0.03551	0.0083	0.04076	0.04681
35.8575	-0.00902	0.04416	0.12789	0.04711	0.000476473	0.15195	10.4005	-0.06811	-0.0251	0.03804	0.00881	0.04134	0.03455
35.9688	0.04376	0.07261	0.11786	0.0702	0.00359	0.11421	10.4328	-0.0672	-0.0325	0.03174	0.00931	0.03173	0.02389
36.0802	0.12204	0.06056	0.08089	0.09137	0.00514	0.04907	10.4651	-0.06651	-0.02587	0.03246	0.00982	0.03231	0.02342
36.1915	0.20176	0.04328	0.04643	0.11107	0.00568	-0.00177	10.4974	-0.06582	-0.02534	0.03318	0.01734	0.03289	0.02884
36.3029	0.21902	0.07248	0.01403	0.13018	0.00602	-0.00395	10.5297	-0.06491	-0.02482	0.0339	0.01784	0.03188	0.01342
36.4143	0.19016	0.08852	0.03887	0.13686	0.00526	0.0345	10.562	-0.0674	-0.02204	0.04118	0.03556	0.03246	0.01499
36.5256	0.12374	0.10097	0.06654	0.15976	0.00486	0.12776	10.5943	-0.05222	-0.01744	0.04507	0.05712	0.03304	0.0229
36.637	0.02838	0.11729	0.08136	0.1705	0.00447	0.1777	10.6266	0.17812	0.65304	0.58801	0.53077	0.05763	0.06523
36.7483	-0.011	0.1052	0.09284	0.17815	0.00518	0.15823	10.6589	0.5267	0.90927	0.74863	0.71812	0.29375	0.59815
36.8597	-0.00641	0.10977	0.08485	0.17513	0.0053	0.12299	10.6912	0.82317	1.00808	0.77969	0.70073	0.6395	1.14873
36.971	0.00283	0.12105	0.07073	0.16781	0.00355	0.07056	10.7235	0.93688	0.9778	0.75323	0.65888	0.64257	1.17815
37.0824	0.01555	0.09469	0.04419	0.15524	0.00209	0.05206	10.7558	0.93642	0.87367	0.64975	0.50173	0.60464	1.03204
37.1938	0.07578	0.05264	0.02727	0.13684	0.000530244	0.1032	10.7881	0.8551	0.70432	0.52181	0.38808	0.53523	0.72467
37.3051	0.14377	0.00637	0.03478	0.11687	-0.00119	0.13665	10.8204	0.79666	0.55059	0.39637	0.28552	0.41441	0.53122
37.4165	0.16797	-0.000205751	0.08266	0.1013	-0.00134	0.12284	10.8527	0.68635	0.45371	0.31803	0.19429	0.32778	0.35114
37.5278	0.15112	0.05641	0.14446	0.08554	0.00059079	0.05512	10.885	0.61908	0.33531	0.24989	0.15628	0.27331	0.24851
37.6392	0.10274	0.05842	0.16421	0.07581	0.00218	-0.02261	10.9173	0.56426	0.30254	0.16634	0.12824	0.16585	0.16197
37.7506	0.06425	0.03393	0.19709	0.06035	0.00392	0.01371	10.9496	0.47569	0.22785	0.14418	0.06849	0.1329	0.11234
37.8619	0.035	-0.00821	0.22098	0.05489	0.00468	0.08999	10.9819	0.42404	0.20797	0.10072	0.04452	0.10267	0.03689
37.9733	0.02383	-0.00668	0.21481	0.04786	0.00495	0.14732	11.0142	0.36538	0.16681	0.05907	0.05045	0.0482	0.02124
38.0846	0.03895	0.03097	0.20139	0.04498	0.00445	0.156	11.0465	0.31825	0.1424	0.04913	0.06045	0.0225	-0.01367
38.196	0.0761	0.08492	0.1904	0.05601	0.00402	0.11071	11.0788	0.25505	0.09512	0.02877	0.03603	0.01379	-0.02728
38.3073	0.09312	0.07728	0.16102	0.04809	0.0036	0.08473	11.1111	0.21585	0.08884	0.0075	0.03018	-0.01305	-0.04566
38.4187	0.10851	0.06744	0.13821	0.0431	0.00253	0.07507	11.1434	0.18639	0.05537	0.01522	0.0207	-0.01248	-0.04682
38.5301	0.1078	0.09047	0.13943	0.03331	0.00113	0.09497	11.1757	0.16644	0.05588	0.01026	0.00693	-0.02301	-0.06429
38.6414	0.09746	0.11458	0.15561	0.02224	0.000762471	0.13957	11.208	0.12906	0.04302	0.00598	0.01919	-0.02652	-0.06975
38.7528	0.07133	0.10016	0.15275	0.01226	0.000351095	0.10809	11.2403	0.12337	0.03491	0.01824	0.000882422	-0.02617	-0.06616
38.8641	0.06429	0.08653	0.14629	0.0096	0.000234852	0.07798	11.2726	0.10931	0.02477	0.00194	0.01405	-0.02561	-0.07457
38.9755	0.05309	0.10445	0.13705	0.00785	0.000661051	0.05546	11.3049	0.07645	0.02007	0.00264	0.00208	-0.02504	-0.06735
39.0869	0.05714	0.15204	0.08464	0.01189	0.00317	0.03809	11.3372	-0.00556	-0.0014	-0.02383	-0.02144	-0.00998	-0.047
39.1982	0.10469	0.14862	0.0628	0.01463	0.00339	0.04945	11.3695	-0.0117	0.000459876	-0.0245	-0.02276	-0.01621	-0.04748
39.3096	0.13642	0.10079	0.0125	0.00854	0.00287	0.1035	11.4018	-0.0022	0.01364	-0.01497	-0.02228	-0.02968	-0.0491
39.4209	0.11836	0.03938	-0.00666	0.00284	0.00335	0.09919	11.4341	-0.000871602	0.00894	-0.01699	-0.02179	-0.01304	-0.05616
39.5323	0.07358	0.00248	-0.01996	-0.00291	0.00498	0.08509	11.4664	-0.0095	0.00355	-0.00407	-0.02131	-0.01248	-0.0571
39.6437	0.0094	0.0377	0.00499	-0.00558	0.00579	0.0668	11.4987	-0.01383	0.01356	-0.00518	-0.02015	-0.01191	-0.04897
39.755	-0.00229	0.05896	0.04257	-0.00863	0.00593	0.04053	11.531	-0.02451	0.0118	0.0048	-0.014	-0.01112	-0.05014
39.8664	0.07944	0.03678	0.06513	-0.0108	0.00529	0.02396	11.5633	-0.03722	-0.000392715	0.00254	-0.02915	-0.01056	-0.02164
39.9777	0.14589	0.00598	0.06776	-0.00672	0.00315	0.04433	11.5956	-0.04699	0.00124	-0.00809	-0.02867	0.00269	-0.0065
40.0891	0.16869	-0.00384	0.05813	0.00187	0.00161	0.05255	11.6279	-0.04588	0.00174	-0.00378	-0.02909	0.00914	-0.00563
40.2004	0.15831	0.02045	0.06291	0.00932	0.000368181	0.0373	11.6602	-0.04501	0.00223	-0.00309	-0.01389	0.0097	0.0086
40.3118	0.1073	0.05346	0.06455	0.02686	-0.000578032	0.03344	11.6925	-0.06566	0.00499	-0.0067	-0.00525	0.00709	0.00766
40.4232	0.04553	0.05051	0.08367	0.038	-0.000190203	0.07119	11.7248	-0.05821	-0.000854984	-0.01144	-0.00478	0.02328	-0.01095
40.5345	0.01048	0.02442	0.09066	0.04893	-0.000152595	0.07066	11.7571	-0.0544	-0.00964	-0.01868	-0.01064	0.00708	0.02955
40.6459	-0.00298	0.0266	0.10112	0.04474	0.000526046	0.09116	11.7894	-0.049	-0.00915	-0.02072	-0.01129	0.01353	0.02249
40.7572	0.03716	0.0643	0.12673	0.04475	0.00188	0.09794	11.8217	-0.05492	-0.00866	-0.00757	-0.01104	0.01409	-0.000197525
40.8686	0.09021	0.08168	0.13719	0.04146	0.00326	0.07144	11.854	-0.05722	-0.00817	0.000135185	0.00393	0.01465	0.01177
40.98	0.13138	0.08577	0.15763	0.03294	0.0037	0.0503	11.8863	-0.05568	-0.01221	0.00557	0.00101	0.01521	-0.00549
41.0913	0.14046	0.0729	0.16411	0.03155	0.0039	0.03446	11.9186	-0.05481	-0.00719	0.01691	-0.00236	0.01577	-0.01345
41.2027	0.12899	0.06885	0.15631	0.02349	0.0034	0.00121	11.9509	-0.051	-0.0067	0.00875	-0.01548	0.01632	-0.00353
41.314	0.10233	0.10095	0.13928	0.01706	0.00319	0.00474	11.9832	-0.06101	-0.00961	0.00943	-0.01501	0.02525	0.02995
41.4254	0.06273	0.11125	0.10733	0.01463	0.00401	0.04601	12.0155	-0.06015	-0.00912	-0.00257	-0.01204	0.03804	0.05391
41.5367	0.05039	0.093	0.07442	0.00873	0.00395	0.06731	12.0478	-0.05929	0.02965	0.05587	0.08492	0.0386	0.03847
41.6481	0.09539	0.06338	0.04196	-0.00107	0.00373	0.06529	12.0801	0.26116	0.72366	0.63184	0.60632	0.1028	0.12789
41.7595	0.12975	0.03621	0.04094	-0.01074	0.00294	0.03791	12.1124	0.64253	0.92074	0.74327	0.69422	0.43109	0.85851
41.8708	0.16592	0.04498	0.04675	-0.0128	0.000782127	0.06382	12.1447	0.85538	1.00389	0.76818	0.69899	0.63526	1.16831
41.9822	0.16124	0.06234	0.06037	-0.00777	0.00020746	0.10106	12.177	0.9192	0.94775	0.7376	0.57014	0.64215	1.18615
42.0935	0.13304	0.05961	0.09318	-0.00586	-0.00107	0.11827	12.2093	0.89401	0.79445	0.59945	0.48183	0.58111	0.95871
42.2049	0.09653	0.01911	0.11018	-0.0069	-0.00122	0.12253	12.2416	0.86429	0.64364	0.50749	0.33009	0.48358	0.71949
42.3163	0.03835	-0.00572	0.11083	-0.0024	0.000500177	0.05471	12.2739	0.76549	0.52158	0.38041	0.26533	0.39331	0.51107
42.4276	-0.01969	0.00683	0.10691	9.29473e-05	0.00207	-0.00329	12.3062	0.67235	0.43396	0.25811	0.19898	0.32886	0.36221
42.539	-0.02709	0.05526	0.10251	0.02055	0.00375	0.0018	12.3385	0.59619	0.36989	0.20442	0.13196	0.22206	0.24212
42.6503	-0.0028	0.06517	0.08704	0.04079	0.0043	0.02398	12.3708	0.54654	0.28544	0.15368	0.10321	0.16485	0.15851
42.7617	0.065	0.06097	0.07143	0.05901	0.00396	0.07916	12.4031	0.44887	0.23972	0.11313	0.07853	0.11082	0.07556
42.873	0.14506	0.05694	0.06406	0.07215	0.00322	0.10826	12.4354	0.39015	0.19127	0.07824	0.06088	0.0681	0.01141
42.9844	0.14662	0.08952	0.08092	0.08406	0.00308	0.08757	12.4677	0.34728	0.14351	0.07528	0.05478	0.05869	-0.03326
43.0958	0.13219	0.1024	0.10779	0.08932	0.00324	0.07068	12.5	0.30102	0.1236	0.02205	0.03803	0.03229	-0.08133
43.2071	0.09685	0.09394	0.11525	0.09741	0.00362	0.05198	12.5323	0.22373	0.09554	0.01388	0.03418	0.03623	-0.08432
43.3185	0.08922	0.07117	0.12056	0.1023	0.00275	0.03926	12.5646	0.20804	0.08401	0.00867	0.03442	0.00893	-0.0966
43.4298	0.10937	0.05659	0.10158	0.10188	0.00243	0.04349	12.5969	0.1577	0.0743	-0.000635389	0.01155	-0.00389	-0.10187
43.5412	0.12313	0.07361	0.06995	0.10938	0.0019	0.08043	12.6292	0.13114	0.05326	-0.000191001	-0.00633	-0.0201	-0.11075
43.6526	0.11047	0.08302	0.03496	0.11257	0.0016	0.0652	12.6615	0.1236	0.05555	-0.000205451	-0.01606	-0.01503	-0.10922
43.7639	0.07714	0.10104	0.00403	0.11087	0.000920451	0.04008	12.6938	0.10384	0.01683	-0.00317	-0.0156	-0.01448	-0.0796
43.8753	0.05109	0.09012	-0.0107	0.10014	0.000483087	0.01253	12.7261	0.06481	0.0078	-0.00205	-0.02239	-0.02299	-0.10117
43.9866	0.0361	0.08337	-0.00251	0.08007	0.000341473	-0.01485	12.7584	0.06316	0.00827	-0.00818	-0.02147	-0.02268	-0.11029
44.098	0.04825	0.10529	0.03955	0.07333	0.00202	-0.02749	12.7907	0.04271	0.00625	-0.01522	-0.03053	-0.02213	-0.10808
44.2094	0.07683	0.08908	0.05965	0.05763	0.00402	0.01847	12.823	0.01773	0.01283	-0.01727	-0.02984	-0.02159	-0.10723
44.3207	0.06836	0.04462	0.06518	0.04421	0.00426	0.0591	12.8553	0.01811	0.00198	-0.01911	-0.02281	-0.02104	-0.08237
44.4321	0.07037	-0.00357	0.05641	0.03439	0.00431	0.03558	12.8876	0.02778	-0.00933	-0.01505	-0.02235	-0.0205	-0.05094
44.5434	0.05065	0.01232	0.03132	0.0143	0.004	0.01563	12.9199	0.02046	-0.00569	-0.01688	-0.02145	-0.01996	-0.04647
44.6548	0.03033	0.04291	0.00969	-0.01478	0.0035	0.01511	12.9522	-0.01358	-0.02129	0.00416	-0.0271	0.00663	-0.0599
44.7662	0.03094	0.03873	0.02136	-0.01729	0.00341	0.02688	12.9845	-0.01343	-0.02604	0.01207	0.02159	-0.00188	-0.01646
44.8775	0.0384	0.00785	0.07157	-0.02309	0.00381	0.0658	13.0168	-0.01487	-0.03259	0.01272	0.01322	0.00228	-0.01585
44.9889	0.03646	-0.02712	0.10821	-0.02838	0.00423	0.07539	13.0491	-0.01834	-0.03212	0.01225	0.01095	0.00893	-0.00798
45.1002	0.05866	-0.00569	0.1166	-0.03142	0.00394	0.0652	13.0814	-0.01932	-0.02985	0.02174	-0.01079	0.00948	-0.0325
45.2116	0.10497	0.05725	0.13934	-0.03501	0.00289	0.03684	13.1137	-0.01419	-0.02055	0.02284	0.01277	0.01885	-0.02599
45.3229	0.11578	0.07005	0.15242	-0.031	0.00132	0.00946	13.146	-0.01336	-0.02235	0.02373	0.01322	0.01939	-0.02356
45.4343	0.09871	0.06196	0.1468	-0.02842	0.000607152	0.00986	13.1783	-0.01253	-0.02075	0.02438	0.00506	0.01766	-0.02294
45.5457	0.05155	0.03237	0.12131	-0.0168	-5.06484e-05	0.0377	13.2106	-0.02801	-0.02029	0.02457	0.00551	0.01843	-0.0221
45.657	0.0071	0.02729	0.10784	-0.0121	-0.000676262	0.06449	13.2429	-0.00318	-0.0196	0.02477	0.00642	0.01897	-0.01469
45.7684	-0.00156	0.04985	0.10386	-0.0057	-0.000724631	0.05965	13.2752	-0.01866	-0.01483	0.03018	0.0157	0.01951	-0.01385
45.8797	0.01192	0.05654	0.10305	-0.00392	0.00119	0.06101	13.3075	-0.01761	-0.01437	0.03083	0.01615	0.02005	-0.01233
45.9911	0.02706	0.06882	0.10234	0.00208	0.00277	0.06479	13.3398	-0.02653	-0.01391	0.03986	0.0166	0.02058	-0.01148
46.1024	0.08535	0.06154	0.08838	0.00171	0.00323	0.0397	13.3721	-0.02525	-0.01345	0.02012	0.01705	0.02112	0.02152
46.2138	0.10501	0.08006	0.086	0.00483	0.00336	0.01059	13.4044	-0.02488	-0.01299	0.01557	0.0184	0.02166	0.03799
46.3252	0.11333	0.10573	0.08339	0.00627	0.00303	0.0353	13.4367	-0.02701	-0.02453	0.01213	0.01885	0.02219	0.06805
46.4365	0.10056	0.0925	0.06617	0.00957	0.00281	0.0725	13.469	-0.02597	0.17252	0.22093	0.27501	0.02273	0.07251
46.5479	0.06976	0.05977	0.05753	0.00989	0.00288	0.10985	13.5013	0.34856	0.74736	0.6501	0.62335	0.13469	0.24367
46.6592	0.03548	0.04652	0.04894	0.01247	0.00311	0.1207	13.5336	0.70158	0.9195	0.7384	0.71439	0.46387	0.95253
46.7706	0.02146	0.05926	0.03377	0.01366	0.00511	0.07608	13.5659	0.87181	0.95189	0.76826	0.68358	0.60211	1.16445
46.882	0.01606	0.05163	0.01322	0.01439	0.00508	0.0073	13.5982	0.9032	0.88145	0.66267	0.54292	0.62189	1.12656
46.9933	0.04557	0.03104	-0.00712	0.01168	0.00462	-0.03434	13.6305	0.88408	0.74874	0.56751	0.4274	0.55606	0.8513
47.1047	0.08091	-0.00319	-0.02036	0.01804	0.00295	0.00829	13.6628	0.79905	0.5988	0.44924	0.33951	0.47438	0.66234
47.216	0.08663	0.000149669	-0.00421	0.01528	0.000679392	0.05429	13.6951	0.73848	0.48985	0.34774	0.24482	0.34989	0.42785
47.3274	0.0801	0.0276	0.02256	0.0157	-0.000745778	0.10267	13.7274	0.65572	0.39428	0.26842	0.17392	0.28632	0.31906
47.4387	0.03749	0.04568	0.05011	0.00884	-0.00251	0.08138	13.7597	0.55733	0.29507	0.19772	0.13858	0.22638	0.21571
47.5501	0.01191	0.03475	0.0513	0.00969	-0.00281	0.05112	13.792	0.50695	0.23935	0.13856	0.10754	0.13994	0.12051
47.6615	-0.00467	0.00759	0.04506	0.00739	-0.000435335	-0.00648	13.8243	0.43687	0.2047	0.09005	0.07763	0.09584	0.06223
47.7728	0.01043	0.00638	0.03335	0.00803	0.000822828	-0.00194	13.8566	0.39215	0.14286	0.07392	0.05497	0.06037	0.02479
47.8842	0.0484	0.0074	0.01409	0.00503	0.00233	0.01111	13.8889	0.31866	0.10323	0.05916	0.03728	0.04639	-0.00473
47.9956	0.10255	0.02341	0.0106	0.000751587	0.00282	0.05481	13.9212	0.29387	0.1073	0.05708	0.03433	0.00707	-0.02722
48.1069	0.11318	0.02272	0.02052	0.00347	0.00283	0.10054	13.9535	0.2444	0.0937	0.02804	0.02186	0.00691	-0.05244
48.2183	0.10281	0.0269	0.04102	0.00126	0.00211	0.09217	13.9858	0.20533	0.08328	0.00648	0.01867	-0.02676	-0.07222
48.3296	0.07959	0.04509	0.06644	0.00259	0.00188	0.06042	14.0181	0.16605	0.05201	0.00757	0.01571	-0.03439	-0.08204
48.441	0.06389	0.04854	0.06931	0.00408	0.00173	0.04868	14.0504	0.1664	0.03797	-0.00289	-0.00402	-0.03454	-0.08732
48.5523	0.04965	0.04515	0.07298	0.00558	0.00196	0.0827	14.0827	0.14341	0.03796	-0.00498	-0.01784	-0.04262	-0.08808
48.6637	0.02939	0.02907	0.08314	-9.57733e-05	0.00188	0.09179	14.115	0.10163	0.04815	-0.01952	-0.02217	-0.04209	-0.07841
48.7751	0.03639	0.04778	0.07965	0.00566	0.00167	0.0771	14.1473	0.07593	0.04565	-0.02342	-0.02082	-0.03998	-0.10341
48.8864	0.06314	0.05547	0.08384	0.00539	0.00141	0.04443	14.1796	0.06676	0.03296	-0.02189	-0.02039	-0.03289	-0.09737
48.9978	0.1031	0.04826	0.07461	0.00432	0.00115	-0.00582	14.2119	0.05804	0.0291	-0.02126	-0.0288	-0.03237	-0.0483
49.1091	0.1036	0.02559	0.06448	0.00752	0.000920725	-0.00279	14.2442	0.05159	0.02954	-0.02064	-0.0125	-0.03184	-0.03366
49.2205	0.08738	0.01474	0.05752	0.00978	0.000270229	0.02674	14.2765	0.00414	0.01571	-0.02114	-0.00279	-0.05532	-0.03532
49.3319	0.04833	0.03493	0.06325	0.00924	0.000585063	0.07877	14.3088	-0.00118	0.01071	9.91582e-05	-0.00893	-0.0548	-0.032
49.4432	0.00429	0.05851	0.0679	0.00982	0.000893549	0.09016	14.3411	0.02408	0.01116	-0.00698	0.01846	-0.05428	-0.04296
49.5546	-0.01998	0.06131	0.08163	0.00467	0.000956199	0.12537	14.3734	0.0106	0.0116	-0.000918865	0.00236	-0.04696	-0.03013
49.6659	-0.02635	0.02932	0.08365	0.00122	0.000940188	0.11121	14.4057	0.01139	-0.00404	-0.000294585	0.00415	-0.03852	-0.03021
49.7773	-0.00982	-0.01131	0.07204	-0.000455503	0.000554593	0.07578	14.438	-0.01092	-0.0036	0.000328949	0.00458	-0.038	-0.0201
49.8886	0.04516	-0.00444	0.05265	-0.00132	0.000557401	0.07237	14.4703	-0.01036	-0.00316	0.000951737	0.00501	-0.03748	-0.02018
50	0.08223	0.03835	0.05007	-0.00459	0.000635289	0.06481	14.5026	-0.01818	-0.00272	0.00905	-0.00816	-0.03696	-0.02887
50.1114	0.1012	0.04137	0.05564	-0.003	0.00070488	0.05267	14.5349	-0.01739	-0.00478	0.00152	-0.01339	-0.03553	-0.0088
50.2227	0.09815	0.01114	0.05304	-0.00756	0.00211	0.05555	14.5672	-0.04311	-0.01657	-0.0101	-0.01681	-0.02096	-0.02588
50.3341	0.09645	-0.00122	0.06017	-0.0086	0.00217	0.09632	14.5995	-0.04255	-0.02837	0.00162	0.00649	0.01715	0.00847
50.4454	0.08081	-0.01491	0.06287	-0.0099	0.0017	0.09256	14.6318	-0.04063	-0.03269	0.00383	0.00623	0.01405	0.01767
50.5568	0.08162	0.00319	0.09892	-0.00963	0.00105	0.08308	14.6641	-0.03985	-0.02184	0.00807	0.01233	0.00551	0.01509
50.6681	0.08498	0.01932	0.11232	-0.00964	-0.000117166	0.05494	14.6964	-0.03635	-0.0094	0.00439	0.01343	0.000132538	0.04535
50.7795	0.07224	0.01591	0.11187	-0.00936	-0.000832652	0.02405	14.7287	-0.03013	-0.01757	-0.007	-0.000413353	0.000649745	0.04889
50.8909	0.05047	0.01842	0.1083	-0.00758	-0.00102	0.01761	14.761	-0.02935	-0.00944	-0.00684	0.00499	0.00117	0.06647
51.0022	0.02304	0.04055	0.09728	-0.00569	-0.000337912	0.0398	14.7933	-0.03922	-0.00901	-0.00305	-0.00206	0.01527	0.09379
51.1136	0.03145	0.04309	0.08494	-0.00471	-0.000394415	0.07135	14.8256	-0.03731	-0.00858	-0.00176	-0.00163	0.00809	0.08826
51.2249	0.0396	0.02882	0.06141	-0.00352	0.00024778	0.10607	14.8579	-0.03789	-0.00815	0.00497	-0.000989569	0.02718	0.04582
51.3363	0.03799	0.00859	0.05379	-0.00401	0.000335934	0.11138	14.8902	-0.03711	-0.00772	0.01079	0.00872	0.02769	0.01447
51.4477	0.03411	0.01924	0.05425	-0.00438	0.000140529	0.08499	14.9225	-0.02161	0.15896	0.2114	0.25738	0.02821	0.00555
51.559	0.04424	0.05574	0.07632	-0.00173	0.000349266	0.03935	14.9548	0.31165	0.76232	0.66998	0.59278	0.10052	0.22606
51.6704	0.04509	0.06325	0.08957	0.000751395	0.000351083	0.05594	14.9871	0.66666	0.93941	0.73355	0.63624	0.46433	0.97135
51.7817	0.03555	0.05995	0.0877	0.00814	0.000305881	0.08798	15.0194	0.85044	0.94799	0.73145	0.62669	0.58375	1.15767
51.8931	0.01469	0.05741	0.07644	0.00973	0.000935525	0.10306	15.0517	0.89017	0.87254	0.66954	0.5313	0.59264	1.13855
52.0044	0.0124	0.06478	0.05187	0.00767	0.00159	0.08417	15.084	0.86557	0.71941	0.55238	0.42074	0.51773	0.88773
52.1158	0.00925	0.07784	0.03585	0.00583	0.00196	0.0452	15.1163	0.7873	0.57125	0.46058	0.31878	0.47159	0.6727
52.2272	0.02204	0.07597	0.01345	0.00729	0.0022	0.00392	15.1486	0.72578	0.48629	0.35745	0.2243	0.34572	0.47351
52.3385	0.0648	0.05046	-0.00495	0.00792	0.00222	-0.00651	15.1809	0.6423	0.36396	0.27018	0.17715	0.28236	0.30106
52.4499	0.07693	0.02946	-0.00673	0.00518	0.002	0.06691	15.2132	0.59731	0.30232	0.20351	0.12412	0.21447	0.23166
52.5613	0.08341	0.03407	0.0051	0.00292	0.0012	0.15426	15.2455	0.48437	0.25224	0.15611	0.09622	0.15405	0.15342
52.6726	0.0788	0.05784	0.008	0.00246	0.000548241	0.15678	15.2778	0.41923	0.21711	0.12206	0.06289	0.11447	0.09511
52.784	0.07957	0.05549	0.00531	0.00331	0.000109133	0.12578	15.3101	0.38104	0.15819	0.09412	0.04201	0.08032	0.04904
52.8953	0.07198	0.05015	-0.00228	2.11878e-05	-0.00028566	0.0494	15.3424	0.34761	0.1167	0.07457	0.03563	0.01673	0.00637
53.0067	0.0547	0.0055	-0.01747	-0.00804	-0.00129	-0.02296	15.3747	0.29129	0.10693	0.02557	-0.000649167	0.01724	-0.02092
53.118	0.03778	0.00959	-0.01654	-0.00732	-0.00104	-0.0103	15.407	0.22569	0.0949	0.01326	0.00112	0.01775	-0.01354
53.2294	0.0254	0.02627	-0.00508	-0.00621	-0.000879408	0.08991	15.4393	0.19339	0.07086	0.01159	-0.00503	-0.00666	-0.02429
53.3408	0.02759	0.03861	0.0076	-0.00774	-0.000500278	0.13346	15.4716	0.17851	0.05995	0.0174	-0.00462	-0.01294	-0.04431
53.4521	0.03842	0.03779	0.04644	-0.00752	0.000457091	0.12625	15.5039	0.15436	0.05493	0.00147	-0.01077	-0.00768	-0.07725
53.5635	0.04685	0.00202	0.07203	-0.01196	0.000936272	0.0794	15.5362	0.10778	0.0395	-0.02059	0.01749	-0.02529	-0.06989
53.6748	0.03102	-0.01412	0.07932	-0.01251	0.00138	0.01465	15.5685	0.09971	0.03471	-0.01093	0.00477	-0.03362	-0.05209
53.7862	0.00621	0.00491	0.07779	-0.01234	0.00267	-0.02335	15.6008	0.07623	0.02765	-0.00421	0.01378	-0.03651	-0.05106
53.8976	0.0028	0.03064	0.07137	-0.01335	0.003	-0.00122	15.6331	0.0489	0.03101	6.39479e-06	-0.0037	-0.04892	-0.02331
54.0089	0.02643	0.03546	0.06835	-0.01607	0.00316	0.04545	15.6654	0.04603	0.03142	0.00762	-0.01394	-0.04864	-0.02001
54.1203	0.05787	0.02073	0.07399	-0.01379	0.00339	0.06923	15.6977	0.04475	0.03954	0.00845	-0.01353	-0.04813	-0.03302
54.2316	0.07326	0.0184	0.08916	-0.01514	0.00319	0.07933	15.73	0.04595	0.02387	0.00202	-0.01312	-0.0388	-0.05351
54.343	0.06552	0.0287	0.09854	-0.01439	0.00291	0.08112	15.7623	0.04081	0.02429	-0.00487	-0.01271	-0.04713	-0.06131
54.4543	0.05676	0.0435	0.11582	-0.01473	0.00268	0.05679	15.7946	0.01937	0.02198	-0.00427	-0.01231	-0.05773	-0.03583
54.5657	0.05416	0.05429	0.12061	-0.01432	0.0027	0.03966	15.8269	0.01129	0.01809	0.00516	-0.01802	-0.04975	-0.03525
54.6771	0.03876	0.04056	0.12003	-0.01163	0.00199	0.05707	15.8592	0.00637	0.0185	8.10809e-05	-0.0226	-0.04132	-0.02789
54.7884	0.03451	0.03334	0.11791	-0.01053	0.00125	0.07503	15.8915	0.00712	0.01597	0.01177	-0.02219	-0.04082	-0.02709
54.8998	0.05065	0.06644	0.10521	-0.00909	0.000770619	0.09044	15.9238	0.00515	0.00959	-0.01957	-0.02179	-0.04666	0.00746
55.0111	0.07752	0.07344	0.07427	-0.00239	-0.000382638	0.08931	15.9561	0.005	-0.01129	-0.0183	-0.02138	-0.04616	0.01052
55.1225	0.08127	0.07439	0.06158	-0.000814585	-0.000468243	0.05892	15.9884	7.28911e-05	-0.01745	-0.01772	-0.02098	-0.02777	0.0077
55.2338	0.07072	0.05347	0.05384	0.00203	-0.000683053	0.01504	16.0207	-0.01504	-0.01704	-0.00966	-0.01809	-0.01187	0.00374
55.3452	0.04205	0.04711	0.06197	0.00423	-0.000621126	-0.00313	16.053	-0.02629	-0.01663	0.00678	-0.01769	0.00040715	0.01224
55.4566	0.01427	0.05245	0.06838	0.00421	0.000113795	0.0149	16.0853	-0.0251	-0.02393	0.01304	-0.0012	-0.000225131	0.01303
55.5679	-0.00938	0.05931	0.06659	0.00737	0.00131	0.03924	16.1176	-0.03817	-0.0199	0.01362	0.00283	0.000272984	0.00772
55.6793	-0.02645	0.05215	0.0507	0.00897	0.00263	0.04698	16.1499	-0.03743	-0.01949	0.01896	-0.01353	0.000770663	0.04271
55.7906	-0.02762	0.000878307	0.02811	0.01952	0.00375	0.03798	16.1822	-0.01812	-0.02044	0.01049	0.01449	0.0545	0.03127
55.902	-0.000897374	-0.00318	0.02278	0.01917	0.00405	0.02728	16.2145	-0.01534	-0.02683	0.00768	0.02554	0.02487	0.02278
56.0134	0.03916	-0.00479	0.02143	0.01796	0.00348	0.00989	16.2468	-0.01936	-0.01872	0.01618	0.02232	0.04167	0.03603
56.1247	0.05856	0.05604	0.02317	0.0187	0.00258	0.01293	16.2791	-0.01183	-0.01832	0.00793	0.01366	0.02291	0.05925
56.2361	0.06705	0.07534	0.02144	0.01516	0.00176	0.05448	16.3114	-0.01154	-0.0041	0.02958	-0.000667782	0.02341	0.06366
56.3474	0.06322	0.07193	0.01131	0.01617	0.00123	0.08216	16.3437	-0.00809	0.10887	0.16492	0.21127	0.02662	0.04566
56.4588	0.03355	0.05538	-0.00224	0.0149	0.00141	0.08686	16.376	0.35821	0.73552	0.62981	0.60985	0.12496	0.23919
56.5702	0.01534	0.04253	-0.01348	0.01534	0.00214	0.06811	16.4083	0.67694	0.88315	0.72552	0.68136	0.48649	0.91606
56.6815	0.01325	0.04111	-0.00788	0.01697	0.0022	0.04654	16.4406	0.84143	0.92681	0.75916	0.66907	0.58233	1.16192
56.7929	0.01311	0.04842	0.000188509	0.01468	0.00176	0.03526	16.4729	0.89063	0.84816	0.66824	0.55622	0.55859	1.06623
56.9042	0.03573	0.04796	-0.00199	0.01674	0.00123	0.04119	16.5052	0.85625	0.72535	0.54719	0.40056	0.51945	0.83395
57.0156	0.05643	0.05094	-0.00779	0.01609	0.000811467	0.0598	16.5375	0.81395	0.5774	0.43497	0.31783	0.45199	0.62546
57.127	0.06288	0.0569	-0.01919	0.01299	-0.000345266	0.05749	16.5698	0.68309	0.47248	0.34631	0.23714	0.35895	0.4403
57.2383	0.06136	0.07713	-0.02097	0.01555	-0.0006069	0.04523	16.6021	0.62221	0.37118	0.2581	0.16438	0.27201	0.31674
57.3497	0.04099	0.0733	-0.01089	0.0142	-0.000901426	0.03718	16.6344	0.53778	0.28325	0.20319	0.11471	0.19436	0.18843
57.461	0.02006	0.05544	0.00959	0.0095	-0.000860523	0.03494	16.6667	0.49796	0.21366	0.13762	0.07389	0.13574	0.13554
57.5724	-0.01441	0.04039	0.01552	0.00679	0.00070672	0.04415	16.699	0.43029	0.18008	0.10762	0.04732	0.09614	0.07812
57.6837	-0.02602	0.05311	0.01515	0.00624	0.000970048	0.06951	16.7313	0.35016	0.14764	0.10887	0.04318	0.05473	0.03564
57.7951	-0.02188	0.07722	0.01406	-0.00256	0.00162	0.07849	16.7636	0.28135	0.11859	0.09834	0.03587	0.02328	0.00313
57.9065	-0.00676	0.0821	0.01496	-0.00406	0.00202	0.06762	16.7959	0.26191	0.11491	0.04319	0.02743	0.02513	-0.01488
58.0178	0.00263	0.0764	0.01108	-0.00897	0.00199	0.05168	16.8282	0.25675	0.07136	0.0381	0.02442	0.00818	-0.05533
58.1292	0.00854	0.0614	0.00345	-0.00514	0.00174	0.03439	16.8605	0.21376	0.06156	0.02101	0.01349	-0.01489	-0.04276
58.2405	0.00779	0.063	-0.00306	-0.00741	0.00143	0.02703	16.8928	0.16601	0.04338	0.01455	0.00798	-0.0144	-0.05557
58.3519	0.0139	0.05758	-0.00583	-0.00798	0.00149	0.02818	16.9251	0.13887	0.03245	0.00334	0.01517	-0.00667	-0.06136
58.4633	0.02211	0.05194	-0.00201	-0.00711	0.00126	0.02461	16.9574	0.11513	0.02718	0.01161	0.00265	-0.00867	-0.06193
58.5746	0.03933	0.00102	-0.0011	-0.02021	0.000629714	0.02486	16.9897	0.11019	0.02916	0.01558	0.00983	-0.01702	-0.06093
58.686	0.03799	-0.00266	-0.000268999	-0.02038	0.00152	0.00998	17.022	0.09074	0.02593	-0.00741	0.00432	-0.01653	-0.07056
58.7973	0.02881	0.02755	0.00792	-0.01677	0.00147	-0.00918	17.0543	0.0969	0.02768	-0.0107	0.00992	-0.01605	-0.06458
58.9087	0.01037	0.03982	0.01079	-0.01316	0.00146	-0.02348	17.0866	0.05911	0.02308	-0.02101	0.00396	-0.01624	-0.05315
59.02	-0.00196	0.04403	0.02085	-0.01082	0.00119	0.00816	17.1189	0.03989	0.02347	-0.0209	-0.02215	-0.01576	-0.05237
59.1314	0.000437473	0.03826	0.00861	-0.00556	0.00072071	0.05037	17.1512	0.02453	0.01684	-0.02351	-0.00636	-0.02456	-0.05159
59.2428	0.00765	0.02988	0.00217	-0.00404	0.000310386	0.07465	17.1835	0.02864	0.02063	-0.01864	-0.0078	-0.02408	-0.0524
59.3541	0.0031	0.04168	-0.00875	-0.00059619	-0.000234534	0.06896	17.2158	0.00557	0.02034	-0.01807	-0.00741	-0.02314	-0.03509
59.4655	0.02098	0.07794	-0.01802	0.00157	-0.000653139	0.09555	17.2481	-0.01229	0.00283	-0.01638	-0.00703	-0.02854	-0.03046
							17.2804	-0.01316	-0.00947	-0.01627	-0.02227	-0.02081	-0.02221
							17.3127	-0.01245	-0.01248	-0.00847	-0.02189	-0.000624473	-0.04091
							17.345	-0.02579	-0.01209	-0.00836	-0.02151	0.00122	-0.04331
							17.3773	-0.02508	0.0012	-0.000783314	-0.03495	-0.01121	-0.03211
							17.4096	-0.01826	0.00159	0.00294	-0.03615	-0.01073	-0.01752
							17.4419	-0.03	0.00197	0.00712	-0.02717	-0.01025	-0.03804
							17.4742	-0.0293	0.00235	0.00768	-0.02679	-0.00366	-0.03817
							17.5065	-0.03539	-0.00384	0.00823	-0.02641	-0.00318	-0.01792
							17.5388	-0.03242	-0.00209	0.0131	-0.02603	0.00432	0.02497
							17.5711	-0.02447	-0.00171	0.01365	-0.0141	0.0048	0.02892
							17.6034	-0.02377	-0.00133	0.00424	-0.01373	0.00506	-0.000887765
							17.6357	-0.02895	-0.000951805	0.00774	-0.01335	0.00553	-0.000117315
							17.668	-0.02803	-0.000572206	0.01734	-0.00934	-0.00192	0.000652598
							17.7003	-0.02212	-0.000193169	0.01699	-0.00127	-0.00144	0.000742041
							17.7326	-0.02142	0.000185307	0.02773	-0.000892008	-0.000964687	0.00219
							17.7649	-0.02072	0.000563223	0.02828	-0.00051742	-0.000488396	-0.0147
							17.7972	-0.01006	0.08248	0.13868	0.1849	0.00792	0.05016
							17.8295	0.34759	0.68487	0.58791	0.56215	0.13047	0.19271
							17.8618	0.67126	0.84266	0.68223	0.6615	0.43354	0.88836
							17.8941	0.85316	0.90283	0.71969	0.62043	0.56402	1.10883
							17.9264	0.86087	0.83978	0.66136	0.52182	0.57016	1.05794
							17.9587	0.83665	0.69543	0.55862	0.42979	0.51015	0.85374
							17.991	0.76079	0.59117	0.45203	0.31827	0.45107	0.645
							18.0233	0.69693	0.50344	0.33639	0.24639	0.36796	0.47294
							18.0556	0.64327	0.38376	0.25652	0.17043	0.30841	0.34551
							18.0879	0.55471	0.31211	0.19954	0.15269	0.22758	0.21559
							18.1202	0.50195	0.25541	0.13916	0.1073	0.16689	0.1552
							18.1525	0.43469	0.20165	0.11274	0.10088	0.11617	0.09798
							18.1848	0.40616	0.1873	0.10536	0.05595	0.07815	0.0317
							18.2171	0.3414	0.12221	0.0948	0.05518	0.06684	0.000754442
							18.2493	0.29543	0.10808	0.07767	0.03245	0.05892	-0.0191
							18.2816	0.28229	0.09034	0.04514	0.02239	0.03448	-0.04053
							18.3139	0.21842	0.07417	0.02847	0.00532	0.02159	-0.04906
							18.3463	0.18491	0.05868	0.01315	0.00614	0.01617	-0.04627
							18.3786	0.16249	0.05905	0.01324	0.00333	0.00758	-0.05072
							18.4108	0.14913	0.05941	0.00834	-0.00876	0.00805	-0.05789
							18.4431	0.11539	0.05005	0.00298	-0.01474	0.01214	-0.04807
							18.4754	0.10429	0.05064	0.01417	-0.01438	-0.01141	-0.05343
							18.5078	0.07688	0.01906	0.0301	-0.00993	-0.01094	-0.0538
							18.5401	0.06896	0.01196	0.03064	-0.00957	-0.01047	-0.03651
							18.5724	0.06397	0.00847	0.01418	-0.00921	0.00358	-0.03191
							18.6046	0.054	0.00181	0.0052	-0.01157	-0.00138	-0.03093
							18.6369	0.03995	0.00263	-0.00604	-0.0112	-0.01179	-0.02882
							18.6693	0.03361	4.83968e-05	-0.00551	-0.01084	-0.01133	-0.02263
							18.7016	0.02115	0.000410359	-0.00498	-0.01048	-0.01834	-0.01916
							18.7339	0.00959	0.00847	-0.00445	-0.01012	-0.01765	-0.0175
							18.7661	0.01208	-0.00318	-0.00392	-0.00976	-0.01718	0.00613
							18.7984	0.00981	-0.00757	0.02763	-0.01598	-0.01672	0.000313803
							18.8307	-0.0013	-0.00268	0.01842	-0.01471	-0.00131	0.00423
							18.8631	0.00277	-0.00232	0.01601	-0.01435	-0.0115	0.00272
							18.8954	0.0023	-0.00196	0.01562	-0.01399	-0.01103	0.00347
							18.9276	0.00999	-0.0016	0.01615	-0.01455	-0.01057	-0.01141
							18.9599	-0.01924	-0.00124	0.02075	0.00121	-0.0058	-0.0084
							18.9922	-0.01857	-0.000886684	0.03305	0.03192	0.00575	-0.00765
							19.0246	-0.01609	-0.000530091	0.02135	0.04632	0.00621	-0.0069
							19.0569	-0.01543	-0.00198	0.02187	0.05845	0.00667	-0.00118
							19.0892	-0.01657	-0.00163	0.01447	0.04182	0.00713	-0.00043005
							19.1214	-0.01138	-0.00127	0.01182	0.04217	0.00759	0.01459
							19.1537	-0.01071	-0.000919806	0.01234	0.03732	0.00805	0.01533
							19.1861	-0.00461	-0.000565871	0.01761	0.01797	0.0076	0.00566
							19.2184	-0.00395	-0.000212467	0.01813	0.01832	0.00806	0.02022
							19.2507	-0.00329	-0.0019	0.01865	0.01663	0.00852	0.0264
							19.2829	0.01096	-0.00155	0.01917	0.00973	0.01668	0.02601
							19.3152	0.01615	-0.0012	0.02422	0.01008	-0.00461	0.01724
							19.3475	0.24352	0.59347	0.50399	0.48766	0.03843	0.06056
							19.3798	0.59593	0.79608	0.65014	0.65086	0.36571	0.78359
							19.4121	0.85479	0.87049	0.68985	0.62606	0.55053	1.08534
							19.4444	0.87606	0.83777	0.64982	0.53219	0.57386	1.05097
							19.4767	0.8681	0.70359	0.54592	0.41635	0.53446	0.85647
							19.509	0.81871	0.57076	0.44089	0.31795	0.44386	0.65292
							19.5413	0.71925	0.42592	0.37527	0.22249	0.37093	0.47881
							19.5736	0.68231	0.37893	0.27907	0.18818	0.27422	0.32303
							19.6059	0.58806	0.31111	0.21209	0.13123	0.20672	0.24359
							19.6382	0.52937	0.24373	0.19471	0.10734	0.12609	0.16121
							19.6705	0.46434	0.17795	0.15014	0.10021	0.09551	0.08335
							19.7028	0.42354	0.15473	0.10626	0.07338	0.08939	0.04264
							19.7351	0.35104	0.1544	0.06419	0.04835	0.06742	0.02729
							19.7674	0.28962	0.12802	0.05677	0.0487	0.03051	0.01602
							19.7997	0.28166	0.11093	0.0446	0.02639	-0.00212	0.00159
							19.832	0.24403	0.09904	0.03649	0.01293	-0.00167	-0.01263
							19.8643	0.18874	0.07877	0.037	0.01621	-0.01277	-0.03115
							19.8966	0.181	0.07956	0.01667	0.01519	-0.01798	-0.03042
							19.9289	0.15152	0.06767	0.02805	0.000812706	-0.02002	-0.05143
							19.9612	0.11389	0.05261	0.01995	0.000703588	-0.03271	-0.0507
							19.9935	0.08735	0.02601	0.01343	0.0049	-0.03045	-0.04748
							20.0258	0.07508	0.03065	0.02548	-0.00246	-0.03	-0.00847
							20.0581	0.06485	0.0183	0.0244	0.00218	-0.03907	-0.0091
							20.0904	0.06233	0.01864	0.01154	0.00501	-0.02752	-0.00769
							20.1227	0.03851	0.01898	0.01204	0.00535	-0.01598	-0.00288
							20.155	0.03303	0.0166	0.00462	0.00569	-0.01259	-0.00215
							20.1873	0.01895	0.00924	0.00512	0.01327	-0.00919	-0.00142
							20.2196	0.00192	-0.000845781	0.00562	0.00274	-0.00875	-0.00727
							20.2519	0.00958	0.00334	0.00612	0.00421	-0.004	0.00207
							20.2842	0.01067	0.00368	0.01817	-0.00157	-0.00356	-0.00287
							20.3165	0.00292	0.00401	0.01345	-0.00327	-0.00311	-0.00214
							20.3488	0.00198	0.00435	0.01395	-0.01176	-0.00267	-0.000735102
							20.3811	0.00261	0.00468	0.00358	-0.01053	-0.00223	0.00633
							20.4134	0.00143	0.00502	-0.00114	-0.01494	-0.00178	0.00887
							20.4457	0.00207	0.00535	0.01159	-0.01461	-0.00315	0.00959
							20.478	0.0027	-0.00654	0.00506	-0.01495	-0.000447698	0.01756
							20.5103	0.00333	0.00217	0.00556	-0.01462	-5.80404e-06	0.02372
							20.5426	-0.00895	-0.00248	0.01058	-0.01565	-0.00138	0.03033
							20.5749	-0.00832	-0.00192	0.000423751	-0.01531	-0.000933949	0.01542
							20.6072	-0.00996	-0.00159	0.000915969	-0.0297	-0.000493224	0.04536
							20.6395	-0.02042	-0.0144	-0.00425	-0.01827	-5.28868e-05	0.05038
							20.6718	-0.0198	-0.00999	-0.00376	-0.0039	0.000387061	0.05428
							20.7041	-0.01985	-0.00966	-0.00327	0.000508307	0.000826621	0.0174
							20.7364	-0.02601	-0.00933	0.00379	0.000839181	0.00331	0.02038
							20.7687	-0.02155	-0.009	0.01107	0.00117	0.00374	0.00864
							20.801	-0.02092	-0.00867	0.01338	0.04001	0.0146	0.03518
							20.8333	0.11515	0.49742	0.46005	0.43036	0.02727	0.05809
							20.8656	0.46525	0.765	0.62791	0.60169	0.21411	0.53195
							20.8979	0.73925	0.84007	0.67234	0.61221	0.49767	1.02824
							20.9302	0.80941	0.83971	0.66037	0.53621	0.51668	1.08104
							20.9625	0.83539	0.73427	0.59109	0.4328	0.50556	0.9658
							20.9948	0.77622	0.60595	0.44753	0.31263	0.46251	0.74183
							21.0271	0.71795	0.45702	0.32141	0.22938	0.37371	0.55953
							21.0594	0.64881	0.38962	0.27614	0.16969	0.30098	0.4196
							21.0917	0.59575	0.29799	0.24083	0.16481	0.26314	0.32224
							21.124	0.52661	0.22606	0.16657	0.1067	0.20265	0.25296
							21.1563	0.4663	0.21007	0.1358	0.08369	0.13559	0.15175
							21.1886	0.40735	0.15083	0.10389	0.05525	0.1247	0.09108
							21.2209	0.34318	0.13008	0.09305	0.05286	0.08142	0.05692
							21.2532	0.29375	0.08692	0.06182	0.04345	0.03814	0.03429
							21.2855	0.25042	0.07342	0.0358	0.04241	0.02793	0.01621
							21.3178	0.22273	0.06378	0.03379	0.01329	0.02134	0.00876
							21.3501	0.20476	0.04847	0.02679	0.01361	-0.01017	0.00562
							21.3824	0.17661	0.04268	0.03429	0.01099	-0.01019	-0.02878
							21.4147	0.16476	0.04209	0.02344	0.01131	-0.00976	-0.03963
							21.447	0.11215	0.03357	0.01395	0.0105	-0.03288	-0.03892
							21.4793	0.10551	0.03389	0.00786	0.0115	-0.03245	-0.0475
							21.5116	0.08687	0.02153	0.00244	0.01182	-0.03202	-0.0212
							21.5439	0.07978	0.01482	0.01719	0.00399	-0.03159	-0.00939
							21.5762	0.0412	0.01378	0.01766	-0.00883	-0.02301	-0.02115
							21.6085	0.02505	0.00775	0.01813	-0.00987	-0.02258	-0.02044
							21.6408	0.02566	-0.00824	0.01657	-0.01204	-0.02419	-0.01951
							21.6731	0.0335	-0.01563	0.01704	-0.00335	-0.02376	-0.00907
							21.7054	0.0212	-0.02165	0.008	-0.00303	-0.02333	-0.02513
							21.7377	0.01456	-0.02134	0.00417	-0.01109	-0.01181	-0.02578
							21.77	0.01969	-0.02873	0.01415	-0.01077	-0.01138	-0.03142
							21.8023	0.0203	-0.02841	0.01462	-0.01045	-0.00416	-0.03186
							21.8346	0.01139	-0.0281	0.00762	-0.01014	0.00397	-0.04067
							21.8669	0.00678	-0.0339	-0.00257	-0.00982	9.10538e-05	-0.04473
							21.8992	0.0067	-0.03359	0.00537	-0.00906	0.000516489	-0.04358
							21.9315	-0.0149	-0.03328	0.00584	-0.00874	0.00615	-0.04288
							21.9638	-0.0143	-0.03297	-0.00321	-0.01953	0.01926	-0.0381
							21.9961	-0.0137	-0.03266	-0.01655	-0.00834	0.01968	-0.03038
							22.0284	-0.02239	-0.03235	-0.01609	-0.00191	0.02011	-0.02968
							22.0607	-0.02179	-0.02796	-0.00883	0.03622	0.02053	0.0188
							22.093	-0.0212	-0.02765	-0.00837	0.0148	0.02095	0.01135
							22.1253	-0.0206	-0.02734	-0.0079	0.01511	0.02138	0.03129
							22.1576	-0.01412	-0.02092	-0.00744	0.000241436	0.0218	0.03878
							22.1899	-0.02892	-0.02061	-0.00675	0.00214	0.02041	0.05805
							22.2222	-0.02018	-0.0203	0.00254	0.00313	0.01403	0.05874
							22.2545	-0.00984	-0.02	0.0064	0.00185	0.00132	0.03474
							22.2868	-0.00925	-0.01969	0.01502	-0.00259	0.00174	0.04268
							22.3191	-0.00866	-0.01939	0.01412	-0.00228	0.00216	0.04338
							22.3514	-0.00173	-0.01908	0.02024	-0.00197	0.00258	0.0332
							22.3837	0.000672342	-0.01878	0.0207	-0.00166	0.003	0.04091
							22.416	0.000811056	0.02003	0.0694	0.0564	0.00342	0.03277
							22.4483	0.27908	0.62077	0.55455	0.48863	0.06612	0.1569
							22.4806	0.60491	0.7735	0.60619	0.59403	0.34627	0.76912
							22.5129	0.79168	0.82817	0.63337	0.58958	0.49413	1.02031
							22.5452	0.8285	0.80174	0.6062	0.49816	0.51085	0.99313
							22.5775	0.7924	0.6512	0.51492	0.35668	0.47231	0.80493
							22.6098	0.74633	0.52692	0.41595	0.275	0.3921	0.56576
							22.6421	0.66469	0.42033	0.29297	0.20169	0.30622	0.37778
							22.6744	0.5971	0.31146	0.25061	0.17595	0.27267	0.28175
							22.7067	0.53132	0.28956	0.19852	0.14704	0.24998	0.21608
							22.739	0.48933	0.20719	0.14937	0.11314	0.15821	0.14066
							22.7713	0.43509	0.1563	0.1018	0.08151	0.10925	0.08947
							22.8036	0.37384	0.13463	0.08164	0.05962	0.07388	0.06932
							22.8359	0.36061	0.11952	0.06624	0.02391	0.04893	0.03875
							22.8682	0.29052	0.10193	0.04562	0.02421	0.04413	0.02833
							22.9005	0.28544	0.09158	0.02773	0.01727	0.0185	0.00319
							22.9328	0.21626	0.0758	0.02025	0.01666	0.01144	0.0041
							22.9651	0.1883	0.07429	0.01866	0.00269	-0.01148	-0.00314
							22.9974	0.1583	0.02792	0.01888	0.00299	-0.01106	-0.02036
							23.0297	0.11539	0.01418	0.01208	0.00669	-0.01065	-0.03281
							23.062	0.09695	0.01447	0.01683	0.00699	-0.01681	-0.04255
							23.0943	0.08325	0.01454	0.01773	0.02133	-0.01798	-0.04232
							23.1266	0.06548	0.00283	0.01455	0.02163	-0.01757	-0.04142
							23.1589	0.0647	0.00312	0.01499	0.00721	-0.01716	-0.03576
							23.1912	0.04489	-0.000662539	0.01634	-0.00857	-0.01675	-0.02557
							23.2235	0.04682	-0.00829	0.01362	-0.01983	-0.02359	-0.00406
							23.2558	0.03448	-0.0148	0.02312	0.00312	-0.02318	0.00613
							23.2881	0.01603	-0.01451	0.02446	0.00229	-0.02277	0.00681
							23.3204	0.0166	-0.01331	0.01924	0.00259	-0.02236	0.00748
							23.3527	0.00607	-0.0171	0.01968	0.00288	-0.02195	0.00228
							23.385	0.00664	-0.01635	0.01922	0.00318	-0.03286	-0.00543
							23.4173	0.00721	-0.01606	0.02645	-0.00762	-0.03245	-0.0025
							23.4496	0.00913	-0.01645	0.00945	-0.00733	-0.01506	-0.00182
							23.4819	0.00132	-0.01616	0.01782	-0.00613	-0.00287	0.01244
							23.5142	-0.0049	-0.01678	0.02709	-0.00583	0.00999	0.01311
							23.5465	-0.00389	-0.02011	0.0264	-0.00554	0.01039	0.01559
							23.5788	0.00347	-0.01982	0.02094	-0.00683	0.0108	0.00766
							23.6111	0.00404	-0.01953	0.02908	-0.01379	0.00894	0.00833
							23.6434	0.00415	-0.01925	0.02952	-0.0135	0.000518315	0.0509
							23.6757	-0.00186	-0.01896	0.03267	-0.01274	0.01134	0.05338
							23.708	-0.02621	-0.01867	0.03311	-0.01902	0.01174	0.06832
							23.7403	-0.02564	-0.01839	0.00772	-0.01873	0.01215	0.06899
							23.7726	-0.02508	-0.03395	0.00838	-0.01844	0.01255	0.08596
							23.8049	-0.02429	-0.03367	0.0147	-0.01815	0.01295	0.07666
							23.8372	-0.02373	-0.03452	0.02646	-0.01786	0.01336	0.07846
							23.8695	-0.01207	-0.03424	0.02689	-0.01757	0.01376	0.07913
							23.9018	-0.01151	-0.03396	0.02732	-0.01864	0.01416	0.07368
							23.9341	-0.01095	-0.03253	0.03182	-0.02107	0.01457	0.03788
							23.9664	-0.01039	-0.03225	0.03747	-0.01942	0.01497	0.0279
							23.9987	-0.02728	-0.03197	0.03789	0.01304	0.0156	0.02857
							24.031	-0.02672	-0.02557	0.03425	0.02057	0.016	0.029
							24.0633	-0.00216	0.17108	0.17374	0.22652	0.0164	0.01969
							24.0956	0.29057	0.64994	0.57937	0.52735	0.11397	0.24119
							24.1279	0.57991	0.74806	0.60765	0.56955	0.38525	0.82711
							24.1602	0.73153	0.77733	0.61646	0.52612	0.51498	1.00104
							24.1925	0.76017	0.72439	0.57612	0.42992	0.49409	0.91902
							24.2248	0.76005	0.5856	0.47394	0.35093	0.45802	0.73034
							24.2571	0.66252	0.48237	0.37493	0.24862	0.33272	0.47868
							24.2894	0.62684	0.38299	0.27796	0.23826	0.30458	0.37538
							24.3217	0.58571	0.32121	0.20591	0.1663	0.25561	0.2406
							24.354	0.52398	0.25808	0.17055	0.11946	0.18398	0.18599
							24.3863	0.44118	0.23502	0.14493	0.10866	0.12662	0.11938
							24.4186	0.36382	0.1669	0.08601	0.09105	0.07628	0.10419
							24.4509	0.33741	0.1409	0.07374	0.08521	0.05108	0.0566
							24.4832	0.28542	0.10924	0.07643	0.0599	0.02407	0.03053
							24.5155	0.26467	0.10476	0.0653	0.05203	0.01179	0.02393
							24.5478	0.2317	0.10685	0.05077	0.0385	0.00425	0.00284
							24.5801	0.19193	0.08515	0.03353	0.02202	0.01258	-0.01462
							24.6124	0.16598	0.05689	-2.87597e-05	0.0146	-0.00696	-0.03096
							24.6447	0.15406	0.04629	0.000840489	0.01488	-0.00656	-0.03641
							24.677	0.12063	0.02868	0.00126	0.01516	-0.01998	-0.03712
							24.7093	0.11144	0.03212	-0.00331	0.01544	-0.02095	-0.04236
							24.7416	0.10655	0.02763	-0.00561	0.0087	-0.02055	-0.04465
							24.7739	0.0935	0.03266	-0.00519	0.00921	-0.02016	-0.04989
							24.8062	0.07592	0.0232	-0.00478	0.00722	-0.01977	-0.04267
							24.8385	0.0588	0.02347	0.00674	0.0075	-0.02549	-0.03568
							24.8708	0.04801	0.02374	0.01123	0.00778	-0.0251	-0.03707
							24.9031	0.02432	0.000905303	0.01595	0.00715	-0.0247	-0.0131
							24.9354	0.02396	0.00118	0.01862	0.00743	-0.02431	-0.03124
							24.9677	0.02495	0.00145	0.01201	0.00771	-0.02392	-0.0306
							25	0.03432	0.00172	0.01243	0.00844	-0.02965	-0.02497
							25.0323	0.01334	0.00198	0.01284	0.00871	-0.02926	-0.01911
							25.0646	0.01184	-0.0016	-0.00464	0.00899	-0.02434	-0.01847
							25.0969	0.000373063	-0.00133	-0.00377	0.00927	-0.02395	0.01978
							25.1292	0.00204	-0.00106	-0.00767	0.00954	-0.02356	0.01951
							25.1615	0.00122	-0.000794072	-0.00726	0.00982	-0.02317	0.01382
							25.1938	0.00175	-0.000527	-0.01456	0.02073	-0.01757	0.01288
							25.2261	-0.0147	-0.000260332	-0.00146	0.02101	-0.01718	0.01352
							25.2584	-0.01416	5.93319e-06	-0.00105	0.02128	-0.01679	0.02571
							25.2907	-0.02088	0.000271796	-0.000641531	0.02156	-0.0164	0.01367
							25.323	-0.02194	0.000537258	0.00815	0.02183	-0.01602	0.00729
							25.3553	-0.02208	0.000802318	0.00855	0.0221	-0.01563	0.01269
							25.3876	-0.02155	0.00107	0.00896	0.02238	-0.01524	0.0045
							25.4199	-0.02102	0.00133	0.00936	0.02265	-0.01486	0.00514
							25.4522	-0.01007	0.0016	0.0109	0.02292	-0.01447	0.00623
							25.4845	-0.02902	0.00186	0.0113	0.02319	-0.01408	0.00686
							25.5168	-0.03868	0.00212	0.01465	0.02346	-0.0137	0.03944
							25.5491	-0.03159	0.00238	0.02411	0.02374	0.00707	0.0505
							25.5814	-0.02857	0.05655	0.12168	0.11619	0.00746	0.05113
							25.6137	0.24556	0.61422	0.51233	0.45212	0.07579	0.1657
							25.646	0.52898	0.76645	0.5723	0.53959	0.35657	0.78058
							25.6783	0.73924	0.78619	0.6001	0.52084	0.46204	0.97668
							25.7106	0.75539	0.71851	0.54592	0.42892	0.48916	0.94175
							25.7429	0.71107	0.62115	0.45821	0.32999	0.45353	0.74805
							25.7752	0.67989	0.48868	0.38002	0.25823	0.37736	0.5598
							25.8075	0.61949	0.41171	0.28393	0.18693	0.29371	0.36837
							25.8398	0.58286	0.32114	0.22635	0.12944	0.23135	0.28089
							25.8721	0.46426	0.22378	0.14476	0.11453	0.16809	0.14404
							25.9044	0.41563	0.21657	0.13791	0.10302	0.16643	0.13108
							25.9367	0.35341	0.14979	0.1032	0.09468	0.12854	0.06875
							25.969	0.33423	0.14189	0.09454	0.08906	0.07456	0.02906
							26.0013	0.27178	0.11678	0.0673	0.07257	0.05093	0.00161
							26.0336	0.25849	0.09257	0.06565	0.05403	0.03455	-0.01815
							26.0659	0.19808	0.05546	0.07239	0.04954	0.02723	-0.02069
							26.0982	0.17866	0.05821	0.05806	0.03305	0.01561	-0.0264
							26.1305	0.14204	0.06389	0.04238	0.02719	0.01599	-0.04842
							26.1628	0.10813	0.06415	0.03575	0.02542	-0.01421	-0.05096
							26.1951	0.10865	0.0644	0.03614	0.00145	-0.01383	-0.05034
							26.2274	0.08312	0.05651	0.03653	0.00171	-0.01345	-0.05017
							26.2597	0.08182	0.04657	0.0222	-0.00663	-0.01308	-0.04954
							26.292	0.06037	0.03029	0.0226	-0.00637	-0.01655	-0.05028
							26.3243	0.0482	0.02058	0.00713	-0.00429	-0.00983	-0.0381
							26.3566	0.04056	0.01267	-0.00585	-0.00403	-0.00945	-0.02434
							26.3889	0.01933	0.01293	0.00247	0.00982	-0.02131	-0.02825
							26.4212	0.00829	0.01318	0.00241	0.01008	-0.01029	-0.02241
							26.4535	0.00269	0.01343	0.0028	0.00423	-0.00991	-0.0159
							26.4858	-0.00314	0.01776	-0.00112	0.00449	-0.00954	-0.01279
							26.5181	-0.00421	0.01801	0.00606	0.00475	-0.00916	-0.01353
							26.5504	-0.02001	0.00762	0.000331813	0.00501	-0.00879	-0.01291
							26.5827	-0.02335	0.00266	0.00752	0.00414	-0.00841	-0.01999
							26.615	-0.02284	0.00291	0.0079	0.0044	-0.01438	-0.01733
							26.6473	-0.03547	0.00587	0.0135	0.00465	-0.01174	0.00889
							26.6796	-0.01547	0.00612	0.01524	0.00491	-0.01114	0.01245
							26.7119	-0.01225	0.00637	0.0034	0.00404	-0.01077	0.00989
							26.7442	-0.01039	0.00662	0.01668	0.0043	-0.0104	-0.00149
							26.7765	-0.02052	0.00325	0.01367	-0.0011	-0.01002	-0.01492
							26.8088	-0.02001	0.00349	0.01406	0.00549	-0.00965	-0.01476
							26.8411	-0.01747	0.00374	0.01444	0.0062	0.00069157	-0.01414
							26.8734	-0.01878	-0.00439	0.0044	0.00465	0.00106	-0.01285
							26.9057	-0.01827	-0.01253	0.00886	0.00536	0.00143	-0.01858
							26.938	-0.01777	-0.01228	0.00448	0.02192	0.00181	-0.01547
							26.9703	-0.01364	-0.01203	0.00486	0.02218	-0.00303	0.00711
							27.0026	-0.01313	-0.01179	0.00524	0.029	-0.00266	0.02653
							27.0349	-0.01263	-0.01154	0.01355	0.02926	-0.00229	0.02283
							27.0672	-0.00692	-0.0036	0.0137	0.02566	-0.00192	0.03047
							27.0995	0.08123	0.43559	0.4007	0.37381	0.01158	0.06347
							27.1318	0.40993	0.6852	0.55487	0.54325	0.23119	0.49464
							27.1641	0.67429	0.7919	0.59171	0.56842	0.4336	0.92604
							27.1964	0.75565	0.75839	0.58914	0.47853	0.46613	0.97648
							27.2287	0.75887	0.67529	0.50278	0.35557	0.47646	0.84323
							27.261	0.71317	0.52786	0.42682	0.28493	0.398	0.62844
							27.2933	0.6405	0.4187	0.31871	0.21203	0.33586	0.47458
							27.3256	0.60205	0.35643	0.26585	0.17808	0.27757	0.36375
							27.3579	0.51036	0.29031	0.19534	0.14526	0.20432	0.26448
							27.3902	0.46828	0.20879	0.13863	0.11335	0.16234	0.19646
							27.4225	0.38429	0.17936	0.11364	0.09956	0.09951	0.14633
							27.4548	0.33564	0.17145	0.09136	0.09687	0.08176	0.0765
							27.4871	0.27929	0.0974	0.0598	0.0328	0.0409	0.01708
							27.5194	0.26438	0.09787	0.04862	0.04188	0.01952	0.00772
							27.5517	0.21731	0.09312	0.02475	0.04235	0.02578	-0.01681
							27.584	0.17024	0.08203	0.03735	0.03513	0.02614	-0.02437
							27.6163	0.14944	0.07186	0.03251	0.03402	0.02651	-0.01833
							27.6486	0.1223	0.07006	0.02496	0.02748	0.02687	-0.03789
							27.6809	0.0886	0.03541	0.01831	0.02773	0.02724	-0.04272
							27.7132	0.08909	0.03271	0.01098	0.0103	0.0276	-0.04212
							27.7455	0.07214	0.01754	0.01134	0.01055	0.02796	-0.04152
							27.7778	0.08396	0.0094	0.01737	0.0108	0.01926	-0.04319
							27.8101	0.06723	0.01847	0.00936	0.01105	0.01963	-0.03806
							27.8424	0.05799	0.0187	0.02038	0.01062	0.02045	-0.03361
							27.8747	0.04376	0.00671	0.02345	0.01087	0.01899	-0.03255
							27.907	0.03043	-0.00189	0.02382	0.01111	0.01732	-0.04034
							27.9393	0.01801	-0.00165	0.02214	0.01136	0.0179	-0.03974
							27.9716	0.0031	-0.00142	0.02274	0.00345	0.01826	-0.03643
							28.0039	-0.0048	-0.00164	0.03035	0.00369	0.03108	-0.04172
							28.0362	-0.00318	-0.0014	0.03072	0.00394	0.03144	-0.01893
							28.0685	-0.0045	-0.00117	0.04036	-0.01054	0.03339	-0.01924
							28.1008	-0.00402	-0.000935053	0.04095	-0.0103	0.04689	-0.02793
							28.1331	-0.0144	-0.000701927	0.04132	-0.01005	0.04725	-0.02621
							28.1654	-0.01392	-0.000469144	0.03873	-0.00981	0.04851	-0.0161
							28.1977	-0.0209	-0.000236702	0.03909	-0.00956	0.04887	-0.01551
							28.23	-0.02631	-4.59966e-06	0.03945	-0.00932	0.04922	-0.01492
							28.2623	-0.02583	0.000227162	0.04027	0.00655	0.04958	-0.003
							28.2946	-0.03236	0.000458585	0.05603	0.0068	0.04994	0.01911
							28.3269	-0.03211	0.00068967	0.03329	0.0093	0.0503	0.04507
							28.3592	-0.01124	0.000920417	0.03342	0.00954	0.05065	0.05041
							28.3915	-0.01053	0.00115	0.03378	0.00979	0.05101	0.04149
							28.4238	-0.01005	0.00138	0.0364	0.02475	0.04118	0.04208
							28.4561	-0.00867	-0.00224	0.04174	0.02477	0.04017	0.04357
							28.4884	-0.00819	-0.00201	0.03961	0.02161	0.04053	0.04303
							28.5207	-0.01903	-0.00291	0.03996	0.02185	0.04088	0.0529
							28.553	0.0127	0.36945	0.32117	0.3043	0.04441	0.05348
							28.5853	0.35881	0.66683	0.55164	0.46625	0.17546	0.37161
							28.6176	0.59779	0.75449	0.61451	0.52991	0.41997	0.85373
							28.6499	0.70223	0.73908	0.62551	0.50275	0.44999	0.94423
							28.6822	0.71244	0.66253	0.52394	0.39993	0.4508	0.85421
							28.7145	0.67872	0.53456	0.44253	0.29643	0.39974	0.60566
							28.7468	0.61193	0.44782	0.3242	0.23235	0.34709	0.45155
							28.7791	0.56008	0.3579	0.25728	0.19159	0.27701	0.30037
							28.8114	0.49714	0.30309	0.18131	0.13634	0.22708	0.21376
							28.8437	0.47361	0.20864	0.14497	0.106	0.16265	0.15024
							28.876	0.40092	0.18803	0.13536	0.10058	0.12428	0.08401
							28.9083	0.31533	0.13321	0.10286	0.05937	0.05532	0.06262
							28.9406	0.30607	0.10648	0.09392	0.04126	0.05545	0.05482
							28.9729	0.25218	0.0938	0.05782	0.03085	0.03451	0.0212
							29.0052	0.24903	0.08655	0.04502	0.01546	0.01924	0.02291
							29.0375	0.18518	0.05303	0.03971	0.02792	-0.000346019	0.01307
							29.0698	0.14805	0.05325	0.02693	0.03292	4.50371e-06	0.00617
							29.1021	0.08646	0.01158	0.00394	0.00756	-0.02683	-0.08226
							29.1344	0.07969	0.0118	-0.0102	-0.000586885	-0.02693	-0.06039
							29.1667	0.07019	0.00477	-0.01077	-0.000581142	-0.02364	-0.04419
							29.199	0.06953	0.00952	-0.02038	-0.00193	-0.02329	-0.03954
							29.2313	0.07	0.00499	-0.01505	-0.00486	-0.02294	-0.03692
							29.2636	0.04193	0.00227	-0.00429	0.01462	-0.01964	-0.03635
							29.2959	0.0424	0.00249	-0.00689	0.01486	-0.01929	-0.03578
							29.3282	0.03585	0.00316	-0.00859	0.01509	0.01321	-0.02478
							29.3605	0.01707	0.00338	0.000817952	0.01532	0.01356	-0.01538
							29.3928	0.02342	-0.00568	0.00162	0.01012	0.01391	-0.01843
							29.4251	0.018	-0.02698	-0.0148	-0.01525	0.01357	-0.01786
							29.4574	0.01054	-0.02677	-0.01446	-0.00708	0.01392	-0.02295
							29.4897	0.011	-0.02496	-0.00619	-0.01047	0.01427	-0.03257
							29.522	0.01895	-0.02474	-0.00585	-0.00821	0.02504	-0.02135
							29.5543	0.01171	-0.02452	0.00197	-0.00798	0.02538	-0.03642
							29.5866	-0.000285375	-0.0243	0.00231	-0.00933	0.02573	-0.03608
							29.6189	0.000178849	-0.02408	0.00197	-0.00661	0.02607	-0.00175
							29.6512	-0.01566	-0.02817	0.00231	-0.00638	0.02642	-0.00708
							29.6835	-0.0152	-0.02795	0.00265	-0.00615	0.04148	-0.02463
							29.7158	-0.01474	-0.02773	0.00299	-0.00592	0.033	-0.00798
							29.7481	-0.02061	-0.02706	0.00219	-0.00569	0.0433	0.00821
							29.7804	-0.02015	-0.03115	0.00253	-0.00546	0.03799	0.00832
							29.8127	-0.01856	-0.03501	0.01261	-0.00523	0.03018	0.00889
							29.845	-0.0181	-0.03661	0.01295	0.00315	0.03754	0.01919
							29.8773	-0.01764	-0.03639	0.00807	0.00338	0.03789	0.00526
							29.9096	-0.02715	-0.03437	0.00841	0.00361	0.03823	0.00809
							29.9419	-0.01989	-0.03415	0.00874	0.0086	0.03857	0.0091
							29.9742	0.01704	0.3083	0.2238	0.28537	0.03891	0.0228
							30.0065	0.292	0.61088	0.54734	0.47268	0.18127	0.26798
							30.0388	0.58509	0.68085	0.57349	0.52863	0.4038	0.82277
							30.0711	0.69675	0.69874	0.57179	0.49692	0.42611	0.94609
[truncated: 813 more rows]

## Sheet: Fig. s1
Fig s1a												Fig s1b
[truncated: 7,055 more rows]

## Sheet: Fig. s2
Fig. s2a																				Fig. s2b
[truncated: 278 more rows]

[truncated: 14 more sheets: Fig. s3, Fig. s5, Fig. s6, Fig. s7, Fig. s8, Fig. s11, Fig. s12, Fig. s13, Fig. s14, Fig. s15, Fig. s16, Fig. s17, Fig. s18, Fig. s20]
